# Supplementary material for: Comparative Mitogenomic Analysis of Two Cuckoo Bees (Apoidea: Anthophila: Megachilidae) with Phylogenetic Implications
Source: Insects. 2021 Jan 5;12(1):29. doi: 10.3390/insects12010029 (PMC7824771; doi:10.3390/insects12010029)
Supplement: Supplementary file 1 [file insects-12-00029-s001.zip]

Archive with 14 entries (13 files):
- Supplementary Files/
- Supplementary Files/Figure S1 Predicted secondary structure of the rrnL in the mitogenome of C. fenestrata.pdf
- Supplementary Files/Figure S2 Predicted secondary structure of the rrnS in the mitogenome of C. fenestrata.pdf
- Supplementary Files/Figure S3 Heuristically exploring mitochondrial rearrangements of C. fenestrata and E. polynesia.pdf
- Supplementary Files/Figure S4 Summary of the major clades recovered by different datasets and analytical approaches.pdf
- Supplementary Files/Figure S5 Phylogenetic relationship inference by different datasets and analytical approaches.pdf
- Supplementary Files/Table S1 Summary of mitogenome data used in this study.xlsx
- Supplementary Files/Table S2 Comparison of the annotated mitochondrial genomes of C. fenestrata and E. polynesia.xlsx
- Supplementary Files/Table S3 Nucleotide composition of mitogenome of C. fenestrata and E. polynesia.xlsx
- Supplementary Files/Table S4 The relative synonymous codon usage (RSCU) of PCGs in Anthophila mitogenomes.xlsx
- Supplementary Files/Table S5 Microsatellite-like identification in putative control region of mitogenome of C. fenestrata and E. polynesia.xlsx
- Supplementary Files/Table S6 Pairwise common intervals comparison of mitochondrial gene orders among Anthophila species, based on the order of all teste.xlsx
- Supplementary Files/Table S7 Sliding window analyses of the mitogenome of C. fenestrata, M. sculpturalis, E. Polynesia and M. strupigera.xlsx
- Supplementary Files/Table S8 Saturation substitution tests for PCGs, rRNAs, and tRNAs of mitogenomes of Anthophila.xlsx
