# Supplementary material for: Comparative Mitogenomic Analysis of Two Cuckoo Bees (Apoidea: Anthophila: Megachilidae) with Phylogenetic Implications
Source: Insects. 2021 Jan 5;12(1):29. doi: 10.3390/insects12010029 (PMC7824771; doi:10.3390/insects12010029)
Supplement: Supplementary file 1 [file insects-12-00029-s001.zip › Supplementary Files/Table S1 Summary of mitogenome data used in this study.xlsx]

## Sheet: Sheet1
ID	Organism	Order	Family	Genus	Full length (bp)	A (%)	T (%)	C (%)	G (%)	A+T (%)	G+C (%)	AT skew	GC skew
KT164679.1	Andrena flavipes	Hymenoptera	Andrenidae	Andrena	15074	42.9	31.2	18	7.9	74.1	25.9	0.159	-0.389
KX241615.1	Andrena camellia	Hymenoptera	Andrenidae	Andrena	15065	46	32.6	14.7	6.7	78.6	21.4	0.17	-0.373
MH982581.1	Andrena hunanensis	Hymenoptera	Andrenidae	Andrena	14780	44.5	31.4	16.7	7.4	75.9	24.1	0.173	-0.387
MH982582.1	Andrena striata	Hymenoptera	Andrenidae	Andrena	14736	44.5	31.4	16.8	7.3	75.9	24.1	0.173	-0.391
NC_042768.1	Andrena chekiangensis	Hymenoptera	Andrenidae	Andrena	15804	43.8	34.1	14.5	7.6	77.9	22.1	0.124	-0.316
AP018158.1	Bombus florilegus	Hymenoptera	Apidae	Bombus	15763	42.7	42.9	9.3	5.1	85.6	14.4	-0.003	-0.293
KT164617.1	Nomada flavoguttata	Hymenoptera	Apidae	Nomada	14854	41.6	45	7.1	6.2	86.6	13.3	-0.039	-0.071
KT164660.1	Nomada goodeniana	Hymenoptera	Apidae	Nomada	15201	40.7	44.9	6.9	6.9	85.6	13.8	-0.049	0.004
MH680930.1	Melipona fasciculata	Hymenoptera	Apidae	Melipona	14753	43.2	43.1	8.2	5.1	86.3	13.3	0.001	-0.227
MH998261.1	Bombus kashmirensis	Hymenoptera	Apidae	Bombus	16793	42.6	42.5	10.1	4.8	85.1	14.9	0.001	-0.357
MK252702.1	Bombus waltoni	Hymenoptera	Apidae	Bombus	19349	41.2	41.6	10.2	6.8	82.8	17	-0.005	-0.197
NC_010967.1	Bombus ignitus	Hymenoptera	Apidae	Bombus	16434	43.5	43.3	8.4	4.8	86.8	13.2	0.003	-0.272
NC_014295.1	Apis cerana	Hymenoptera	Apidae	Apis	15895	42.3	41.6	9.8	6.3	83.9	16.1	0.008	-0.217
NC_021401.1	Apis florea	Hymenoptera	Apidae	Apis	17694	44.7	41.4	8.8	5.1	86.1	13.9	0.038	-0.27
NC_026198.1	Melipona scutellaris	Hymenoptera	Apidae	Melipona	14862	43.9	42.9	8.2	5	86.8	13.2	0.012	-0.249
KT164621.1	Hylaeus confusus	Hymenoptera	Colletidae	Hylaeus	13478	44.2	37.8	10.9	6.5	82	17.4	0.078	-0.25
NC_026218.1	Colletes gigas	Hymenoptera	Colletidae	Colletes	15885	42.1	44.1	7.4	6.4	86.2	13.8	-0.024	-0.076
NC_026468.1	Hylaeus dilatatus	Hymenoptera	Colletidae	Hylaeus	15475	44.3	41.5	8.8	5.4	85.8	14.2	0.032	-0.239
KT164682.1	Lasioglossum lativentre	Hymenoptera	Halictidae	Lasioglossum	13069	40.2	40.3	12.8	6.6	80.5	19.4	-0.001	-0.318
KX494107.1	Lasioglossum sp. SJW-2017	Hymenoptera	Halictidae	Lasioglossum	15472	42.2	40.6	10.9	5.7	82.8	16.6	0.02	-0.314
MT645078	Nomia chalybeata	Hymenoptera	Halictidae	Nomia	16692	44.2	41.2	9.3	5.3	85.4	14.6	0.035	-0.269
MT909816	Euaspis polynesia	Hymenoptera	Megachilidae	Euaspis	17682	42.9	43	8.6	5.4	85.9	14	-0.001	-0.227
MT898425	Coelioxys fenestrata	Hymenoptera	Megachilidae	Coelioxys	17004	42.1	40.8	11.3	5.9	82.9	17.2	0.015	-0.317
KT346366.1	Megachile strupigera	Hymenoptera	Megachilidae	Megachile	15193	42	41.4	10.3	6.3	83.4	16.6	0.007	-0.242
NC_028017.1	Megachile sculpturalis	Hymenoptera	Megachilidae	Megachile	16581	42.8	40.6	10.7	5.9	83.4	16.6	0.026	-0.287
KX494106.1	Osmia excavata	Hymenoptera	Megachilidae	Osmia	17536	41.3	43.1	9.6	5.4	84.4	15	-0.021	-0.279
KR864834.1	Rediviva intermixta	Hymenoptera	Melittidae	Rediviva	16875	38.5	41.3	10.6	9.5	79.8	20.1	-0.035	-0.055
NC_017007.1	Philanthus triangulum (Outgroup)	Hymenoptera	Crabronidae	Philanthus	16029	44.4	39.2	10.2	6.1	83.6	16.3	0.062	-0.249
NC_011520.1	Abispa ephippium (Outgroup)	Hymenoptera	Vespidae	Abispa	16953	39.6	41.1	13.4	6	80.7	19.4	-0.019	-0.38
