# Supplementary material for: Comparative Mitogenomic Analysis of Two Cuckoo Bees (Apoidea: Anthophila: Megachilidae) with Phylogenetic Implications
Source: Insects. 2021 Jan 5;12(1):29. doi: 10.3390/insects12010029 (PMC7824771; doi:10.3390/insects12010029)
Supplement: Supplementary file 1 [file insects-12-00029-s001.zip › Supplementary Files/Table S2 Comparison of the annotated mitochondrial genomes of C. fenestrata and E. polynesia.xlsx]

## Sheet: Sheet1
Gene	Strand	Position		Size	Intergenic nucleotides	Codon		Anti-codon
		From	To			Start	Stop
C. fenestrata / E. Polynesia
trnC	N/N	285/6534	348/591	64/58	2015/70			TGC/TGC
trnA	J/J	405/375	466/441	62/67	56/2128			GCA/GCA
trnM	J/N	470/6639	534/6702	65/64	3/47			ATG/ATG
trnI	N/N	569/455	633/517	65/63	34/13			ATC/ATC
trnQ	N/J	641/623	705/690	65/68	7/105			CAA/CAA
nad2	J/J	716/864	1738/1877	1023/1014	10/173	ATT/ATA	TAG/TAA
trnY	J/N	1736/1875	1800/1941	65/67	-3/-3			TAC/TAC
trnW	N/J	1801/1948	1865/2012	65/65	0/6			TGA/TGA
cox1	J/J	1860/2013	3404/3557	1545/1545	-6/0	ATC/ATA	TAA/TAA
trnL2	J/N	3400/3553	3464/3620	65/68	-5/-5			TTA/TTA
cox2	J/J	3465/3621	4145/4310	681/690	0/0	ATA/ATT	TAA/TAA
trnD	N/N	4152/4297	4216/4363	65/67	6/-14			GAC/GAC
trnK	J/J	4220/4362	4290/4431	71/70	3/-2			AAG/AAA
atp8	J/J	4296/4432	4451/4581	156/150	5/0	ATA/ATA	TAA/TAA
atp6	J/J	4445/4572	5113/5255	669/684	-7/-10	ATG/ATG	TAA/TAA
cox3	J/J	5114/5256	5908/6042	795/787	0/0	ATG/ATA	TAA/T--
trnR	J/J	5912/7172	5975/7238	64/67	3/469			CGA/CGA
trnG	J/J	5972/6043	6036/6109	65/67	-4/0			GGA/GGA
nad3	J/J	6043/6110	6393/6463	351/354	6/0	ATA/ATT	TAA/TAA
trnN	J/N	6395/7257	6459/7323	65/67	1/18			AAC/AAC
trnS1	J/N	6460/7324	6516/7382	57/59	0/0			AGA/AGA
trnE	J/J	6519/7384	6582/7448	64/65	2/1			GAA/GAA
trnF	J/N	6581/7446	6643/7512	63/67	-2/-3			TTC/TTC
nad5	N/N	6644/7503	8290/9146	1647/1644	0/-10	ATA/ATT	TAA/TAG
trnH	N/J	8291/9147	8352/9208	62/62	0/0			CAC/CAC
nad4	N/N	8354/9208	9676/10524	1323/1317	1/-1	ATG/ATG	TAA/TAA
nad4L	N/N	9670/10518	9945/10796	276/279	-7/-7	ATA/TTA	TAA/TAA
trnT	N/J	9962/10800	10025/10863	64/64	16/3			ACA/ACA
trnP	N/J	10029/10869	10092/10934	64/66	3/5			CCA/CCA
nad6	J/J	10096/10964	10650/11464	555/501	3/29	ATA/ATG	TAA/TAA
cytb	J/J	10879/11469	12072/12626	1194/1158	228/4	ATT/ATT	TAA/TAA
trnS2	N/J	12076/12636	12141/12700	66/65	3/9			TCA/TCA
nad1	N/N	12140/12711	13075/13631	936/921	-2/10	ATA/ATA	TAA/TAA
trnL1	J/N	13073/13629	13142/13695	70/67	-3/-3			CTA/CTA
rrnL	N/N	13143/13706	14423/15018	1281/1313	0/10
trnV	J/N	14424/15862	14490/15928	67/67	0/21			GTA/GTA
rrnS	N/N	14491/15058	15273/15840	783/783	0/39
