# Supplementary material for: Comparative Mitogenomic Analysis of Two Cuckoo Bees (Apoidea: Anthophila: Megachilidae) with Phylogenetic Implications
Source: Insects. 2021 Jan 5;12(1):29. doi: 10.3390/insects12010029 (PMC7824771; doi:10.3390/insects12010029)
Supplement: Supplementary file 1 [file insects-12-00029-s001.zip › Supplementary Files/Table S3 Nucleotide composition of mitogenome of C. fenestrata and E. polynesia.xlsx]

## Sheet: Sheet1
Regions	Strand	Size (bp)	T(U)	C	A	G	AT(%)	GC(%)	GT(%)	AT skewness	GC skewness
Coelioxys fenestrata / Euaspis polynesia
PCGs	J	6969 / 6882	42.8 / 44.6	12.9 / 10.3	36.8 / 38.3	7.5 / 6.8	79.6 / 82.9	20.4 / 17.1	50.3 / 51.4	-0.075 / -0.076	-0.268 / -0.204
PCGs	N	4182 / 4161	49.0 / 48.9	5.3 / 4.7	33.3 / 36.4	12.5 / 10.0	82.3 / 85.3	17.8 / 14.7	61.5 / 58.9	-0.191 / -0.147	0.404 / 0.364
tRNAs	J	839 / 787	40.2 / 40.5	7.0 / 7.0	45.5 / 45.9	7.3 / 6.6	85.7 / 86.4	14.3 / 13.6	47.5 / 47.1	0.063 / 0.062	0.017 / -0.028
tRNAs	N	584 / 653	42.0 / 42.7	4.1 / 4.3	43.8 / 44.1	10.1 / 8.9	85.8 / 86.8	14.2 / 13.2	52.1 / 51.6	0.022 / 0.016	0.422 / 0.349
rRNAs	N	2064 / 2096	41.5 / 43.8	4.8 / 4.2	43.4 / 42.4	10.3 / 9.6	84.9 / 86.2	15.1 / 13.8	51.8 / 53.4	0.022 / -0.017	0.361 / 0.398
1st codon position	J	2323 / 2294	37.7 / 37.5	11.4 / 10.3	40.6 / 42.2	10.3 / 9.9	78.3 / 79.7	21.7 / 20.2	48.0 / 47.4	0.038 / 0.059	-0.052 / -0.019
1st codon position	N	1394 / 1387	43.1 / 41.5	5.0 / 4.8	35.5 / 40.1	16.4 / 13.6	78.6 / 81.6	21.4 / 18.4	59.5 / 55.1	-0.097 / -0.018	0.530 / 0.482
2nd codon position	J	2323 / 2294	48.3 / 48.8	17.6 / 16.5	24.5 / 25.2	9.7 / 9.6	72.8 / 74.0	27.3 / 26.1	58.0 / 58.4	-0.327 / -0.320	-0.290 / -0.264
2nd codon position	N	1394 / 1387	55.0 / 56.4	9.8 / 8.9	22.3 / 23.1	12.8 / 11.5	77.3 / 79.5	22.6 / 20.4	67.8 / 67.9	-0.423 / -0.418	0.133 / 0.127
3rd codon position	J	2323 / 2294	42.5 / 47.6	9.7 / 4.1	45.4 / 47.5	2.4 / 0.9	87.9 / 95.1	12.1 / 5.0	44.9 / 48.5	0.033 / 0.000	-0.603 / -0.646
3rd codon position	N	1394 / 1387	48.9 / 48.9	1.0 / 0.3	42.0 / 46.0	8.2 / 4.8	90.9 / 94.9	9.2 / 5.1	57.1 / 53.7	-0.076 / -0.030	0.781 / 0.887
atp6	J	669 / 684	46.0 / 46.1	11.5 / 11.1	37.1 / 37.6	5.4 / 5.3	83.1 / 83.7	16.9 / 16.4	51.4 / 51.4	-0.108 / -0.101	-0.363 / -0.357
atp8	J	156 / 150	42.3 / 42.7	8.3 / 8.7	48.1 / 46.7	1.3 / 2.0	90.4 / 89.4	9.6 / 10.7	43.6 / 44.7	0.064 / 0.045	-0.733 / -0.625
cox1	J	1545 / 1545	38.9 / 41.9	15.4 / 12.7	34.0 / 34.7	11.7 / 10.7	72.9 / 76.6	27.1 / 23.4	50.6 / 52.6	-0.067 / -0.094	-0.139 / -0.083
cox2	J	681 / 690	39.2 / 40.7	15.4 / 12	36.6 / 39.0	8.8 / 8.3	75.8 / 79.7	24.2 / 20.3	48.0 / 49.0	-0.035 / -0.022	-0.273 / -0.186
cox3	J	795 / 787	44.0 / 47.0	11.9 / 9.8	36.4 / 35.2	7.7 / 8.0	80.4 / 82.2	19.6 / 17.8	51.7 / 55.0	-0.095 / -0.144	-0.218 / -0.100
cytb	J	1194 / 1158	41.0 / 41.8	14.2 / 11.4	35.8 / 38.9	9.0 / 7.9	76.8 / 80.7	23.2 / 19.3	50.0 / 49.7	-0.068 / -0.035	-0.223 / -0.184
nad1	N	936 / 921	47.8 / 49.9	5.6 / 5.5	33.1 / 34.4	13.6 / 10.1	80.9 / 84.3	19.2 / 15.6	61.4 / 60.0	-0.181 / -0.184	0.419 / 0.292
nad2	J	1023 / 1014	46.0 / 48.6	10.7 / 6.9	39.7 / 41.9	3.6 / 2.6	85.7 / 90.5	14.3 / 9.5	49.6 / 51.2	-0.074 / -0.074	-0.493 / -0.458
nad3	J	351 / 354	48.7 / 50.8	10.5 / 7.6	35.6 / 37.0	5.1 / 4.5	84.3 / 87.8	15.6 / 12.1	53.8 / 55.3	-0.155 / -0.158	-0.345 / -0.256
nad4	N	1323 / 1317	48.9 / 49.4	5.8 / 4.3	32.2 / 36.0	13.1 / 10.3	81.1 / 85.4	18.9 / 14.6	62.0 / 59.7	-0.206 / -0.157	0.384 / 0.406
nad4L	N	276 / 279	52.2 / 48.7	2.2 / 2.2	33.3 / 39.4	12.3 / 9.7	85.5 / 88.1	14.5 / 11.9	64.5 / 58.4	-0.220 / -0.106	0.700 / 0.636
nad5	N	1647 / 1644	49.2 / 48.0	5.2 / 4.9	34.2 / 37.3	11.4 / 9.8	83.4 / 85.3	16.6 / 14.7	60.6 / 57.8	-0.180 / -0.125	0.370 / 0.336
nad6	J	555 / 501	46.8 / 47.5	10.1 / 6.8	39.8 / 43.7	3.2 / 2.0	86.6 / 91.2	13.3 / 8.8	50.0 / 49.5	-0.081 / -0.042	-0.514 / -0.545
rrnL	N	1281 / 1313	40.7 / 43.6	5.2 / 4.5	42.8 / 42.4	11.3 / 9.5	83.5 / 86.0	16.5 / 14.0	52.0 / 53.1	0.024 / -0.013	0.374 / 0.359
rrnS	N	783 / 783	42.7 / 44.3	4.3 / 3.6	44.3 / 42.3	8.7 / 9.8	87.0 / 86.6	13.0 / 13.4	51.4 / 54.1	0.019 / -0.024	0.333 / 0.467
Full genome	J	17004 / 17682	40.8 / 43.0	11.3 / 8.6	42.1 / 42.9	5.9 / 5.4	82.9 / 85.9	17.2 / 14.0	46.7 / 48.4	0.015 / -0.001	-0.317 / -0.227
Note PCGs: protein-coding genes; Nucleotide composition and skewness comparison of different elements of the mitochondrial genomes of C. fenestrata and E. polynesia
