# Supplementary material for: Comparative Mitogenomic Analysis of Two Cuckoo Bees (Apoidea: Anthophila: Megachilidae) with Phylogenetic Implications
Source: Insects. 2021 Jan 5;12(1):29. doi: 10.3390/insects12010029 (PMC7824771; doi:10.3390/insects12010029)
Supplement: Supplementary file 1 [file insects-12-00029-s001.zip › Supplementary Files/Table S4 The relative synonymous codon usage (RSCU) of PCGs in Anthophila mitogenomes.xlsx]

## Sheet: Sheet1
GeneID	TTT(F)	TTC(F)	TTA(L)	TTG(L)	CTT(L)	CTC(L)	CTA(L)	CTG(L)	ATT(I)	ATC(I)	ATA(I)	ATG(M)	GTT(V)	GTC(V)	GTA(V)	GTG(V)	TCT(S)	TCC(S)	TCA(S)	TCG(S)	CCT(P)	CCC(P)	CCA(P)	CCG(P)	ACT(T)	ACC(T)	ACA(T)	ACG(T)	GCT(A)	GCC(A)	GCA(A)	GCG(A)	TAT(Y)	TAC(Y)	CAT(H)	CAC(H)	CAA(Q)	CAG(Q)	AAT(N)	AAC(N)	AAA(K)	AAG(K)	GAT(D)	GAC(D)	GAA(E)	GAG(E)	TGT(C)	TGC(C)	TGA(W)
Andrena flavipes	1.31	0.69	2.34	1.06	0.58	0.16	1.72	0.15	1.36	0.64	1.59	0.41	2.13	0.29	1.21	0.37	1.8	0.64	2.72	0.19	1.12	0.58	2.17	0.14	0.93	0.6	2.35	0.12	1.95	0.5	1.4	0.15	1.35	0.65	0.98	1.02	1.63	0.37	1.33	0.67	1.38	0.62	1.55	0.45	1.31	0.69	1.44	0.56	1.95
Andrena hunanensis	1.42	0.58	3.02	1.19	0.37	0.11	1.23	0.09	1.5	0.5	1.67	0.33	2	0.18	1.45	0.37	1.87	0.46	2.74	0.14	1.19	0.26	2.45	0.1	1.05	0.67	2.24	0.04	1.85	0.56	1.54	0.05	1.38	0.62	1.03	0.97	1.57	0.43	1.49	0.51	1.47	0.53	1.45	0.55	1.51	0.49	1.77	0.23	1.86
Andrena striata	1.42	0.58	3.03	1.17	0.3	0.14	1.27	0.09	1.49	0.51	1.65	0.35	2.02	0.16	1.51	0.31	1.91	0.41	2.77	0.11	1.16	0.3	2.48	0.07	1.07	0.6	2.27	0.06	1.92	0.52	1.51	0.05	1.37	0.63	1.06	0.94	1.52	0.48	1.45	0.55	1.48	0.52	1.42	0.58	1.48	0.52	1.71	0.29	1.81
Andrena camellia	1.55	0.45	3.51	1.09	0.33	0.03	1.01	0.03	1.62	0.38	1.81	0.19	2.08	0.05	1.72	0.15	1.85	0.16	3.01	0.09	1.21	0.13	2.62	0.03	1.3	0.27	2.41	0.02	1.85	0.3	1.75	0.1	1.56	0.44	1.42	0.58	1.67	0.33	1.47	0.53	1.52	0.48	1.64	0.36	1.6	0.4	1.82	0.18	1.81
Andrena chekiangensis	1.59	0.41	3.42	0.88	0.65	0.04	0.96	0.05	1.62	0.38	1.79	0.21	2.06	0.13	1.55	0.27	1.69	0.27	2.95	0.18	1	0.23	2.6	0.17	1.31	0.43	2.21	0.05	1.78	0.39	1.78	0.05	1.56	0.44	1.49	0.51	1.69	0.31	1.54	0.46	1.53	0.47	1.58	0.42	1.49	0.51	1.73	0.27	1.93
Apis cerana	1.81	0.19	5.08	0.11	0.42	0.01	0.36	0.02	1.92	0.08	1.9	0.1	2.21	0.19	1.57	0.03	1.31	0.21	3.98	0	1.3	0.15	2.55	0	1.26	0.03	2.71	0	1.63	0.23	2.03	0.11	1.84	0.16	1.8	0.2	2	0	1.88	0.12	1.91	0.09	1.94	0.06	1.86	0.14	2	0	2
Apis florea	1.88	0.12	5.22	0.27	0.32	0.02	0.16	0.01	1.94	0.06	1.84	0.16	2.27	0.03	1.66	0.03	1.65	0.03	3.92	0	1.38	0.04	2.58	0	1.45	0.12	2.4	0.03	1.82	0.21	1.89	0.07	1.88	0.12	1.82	0.18	1.9	0.1	1.9	0.1	1.92	0.08	1.92	0.08	1.92	0.08	1.93	0.07	1.98
Bombus florilegus	1.78	0.22	5.32	0.17	0.29	0.02	0.19	0	1.93	0.07	1.91	0.09	1.66	0	2.18	0.16	2.01	0.05	3.49	0.05	1.86	0	2.1	0.04	1.84	0.11	2.05	0	1.88	0.08	1.96	0.08	1.87	0.13	1.87	0.13	1.86	0.14	1.88	0.12	1.91	0.09	1.67	0.33	1.89	0.11	1.57	0.43	2
Bombus ignitus	1.88	0.12	5.36	0.22	0.21	0	0.22	0	1.92	0.08	1.92	0.08	1.96	0	1.88	0.16	2.07	0.02	3.34	0	1.6	0.04	2.28	0.08	1.77	0.07	2.16	0	2.16	0.16	1.68	0	1.98	0.02	1.97	0.03	1.86	0.14	1.93	0.07	1.94	0.06	1.93	0.07	1.86	0.14	1.92	0.08	1.95
Bombus kashmirensis	1.77	0.23	4.89	0.3	0.42	0.01	0.37	0	1.89	0.11	1.88	0.12	2.53	0.07	1.28	0.11	2.07	0.21	3.44	0	1.51	0.04	2.45	0	1.61	0.31	2.09	0	2.11	0.15	1.75	0	1.87	0.13	1.84	0.16	1.86	0.14	1.87	0.13	1.8	0.2	1.86	0.14	1.75	0.25	2	0	1.97
Bombus waltoni	1.77	0.23	4.91	0.27	0.34	0.03	0.42	0.02	1.85	0.15	1.86	0.14	2.15	0	1.64	0.21	2.33	0.29	2.76	0.17	1.84	0.18	1.98	0	1.63	0.16	2.18	0.03	1.74	0.35	1.91	0	1.81	0.19	1.63	0.37	1.91	0.09	1.88	0.12	1.83	0.17	1.84	0.16	1.78	0.22	1.85	0.15	2
Melipona fasciculata	1.91	0.09	5.52	0.14	0.14	0	0.19	0	1.96	0.04	1.94	0.06	2	0	2	0	2.03	0.03	3.57	0	1.63	0	2.33	0.04	1.5	0.09	2.36	0.05	1.8	0.1	2	0.1	1.94	0.06	2	0	1.95	0.05	1.92	0.08	1.9	0.1	2	0	1.91	0.09	1.89	0.11	2
Melipona scutellaris	1.92	0.08	5.52	0.15	0.18	0	0.16	0	1.91	0.09	1.93	0.07	2.48	0.06	1.41	0.06	1.72	0.05	3.75	0.03	1.31	0.16	2.53	0	1.46	0.09	2.45	0	1.66	0.1	2.24	0	1.93	0.07	1.96	0.04	2	0	1.94	0.06	1.95	0.05	2	0	1.88	0.12	1.95	0.05	1.97
Nomada flavoguttata	1.99	0.01	5.74	0.09	0.07	0	0.1	0	1.99	0.01	1.94	0.06	2	0	1.95	0.05	2.32	0	2.68	0	2.67	0.08	1.25	0	2.38	0.04	1.58	0	2.55	0	1.38	0.07	1.99	0.01	2	0	2	0	1.96	0.04	1.99	0.01	2	0	1.94	0.06	1.88	0.12	2
Nomada goodeniana	1.94	0.06	5.63	0.13	0.16	0	0.08	0	1.97	0.03	1.93	0.07	2.49	0	1.51	0	2.26	0.03	2.6	0.03	2.59	0.08	1.33	0	2.33	0	1.67	0	2.21	0	1.79	0	1.93	0.07	2	0	1.96	0.04	1.94	0.06	1.87	0.13	1.96	0.04	1.88	0.12	1.86	0.14	1.97
Hylaeus confusus	1.78	0.22	5.02	0.3	0.23	0	0.42	0.03	1.87	0.13	1.87	0.13	1.97	0.12	1.85	0.06	1.59	0.05	3.27	0.1	1.77	0.14	2.09	0	1.47	0.18	2.29	0.05	1.76	0.29	1.86	0.1	1.79	0.21	1.64	0.36	1.87	0.13	1.78	0.22	1.9	0.1	1.68	0.32	1.82	0.18	1.93	0.07	1.98
Colletes gigas	1.96	0.04	5.6	0.21	0.16	0	0.03	0	1.97	0.03	1.9	0.1	1.89	0.04	1.98	0.08	2.57	0.03	2.49	0.05	2.61	0.04	1.28	0.07	2.11	0.07	1.81	0	2.34	0	1.66	0	1.96	0.04	2	0	2	0	1.98	0.02	1.97	0.03	2	0	1.95	0.05	1.94	0.06	1.9
Hylaeus dilatatus	1.93	0.07	5.63	0.16	0.1	0.01	0.09	0	1.94	0.06	1.93	0.07	1.79	0.05	2.1	0.05	2.39	0.03	2.9	0.08	2.37	0.11	1.52	0	1.67	0.09	2.24	0	2.39	0.21	1.4	0	1.92	0.08	1.97	0.03	2	0	1.94	0.06	1.91	0.09	1.86	0.14	2	0	1.86	0.14	1.93
Lasioglossum lativentre	1.86	0.14	4.69	0.22	0.51	0.03	0.55	0	1.78	0.22	1.89	0.11	1.63	0.08	2.08	0.2	2.57	0.38	2.15	0	2.44	0.33	1.14	0.1	2.11	0.32	1.49	0.08	2	0.48	1.52	0	1.75	0.25	1.76	0.24	1.9	0.1	1.8	0.2	1.75	0.25	1.55	0.45	1.82	0.18	1.6	0.4	1.93
Lasioglossum sp. SJW-2017	1.83	0.17	5.11	0.27	0.31	0.02	0.29	0	1.85	0.15	1.85	0.15	1.78	0.07	2.04	0.11	2.04	0.27	2.92	0.07	1.95	0.38	1.64	0.03	2.17	0.37	1.47	0	2.46	0.23	1.31	0	1.73	0.27	1.71	0.29	1.85	0.15	1.81	0.19	1.78	0.22	1.7	0.3	1.78	0.22	1.93	0.07	1.87
Nomia chalybeata	1.86	0.14	5.4	0.12	0.24	0.01	0.23	0	1.87	0.13	1.96	0.04	2.58	0	1.42	0	1.96	0.21	3.15	0	1.82	0.14	2	0.04	1.78	0.09	2.12	0	2.03	0.51	1.4	0.06	1.88	0.12	1.74	0.26	1.91	0.09	1.88	0.12	1.88	0.12	1.87	0.13	1.83	0.17	1.87	0.13	1.95
Euaspis polynesia	1.91	0.09	5.22	0.23	0.23	0	0.32	0	1.92	0.08	1.94	0.06	1.93	0	2.02	0.05	2.24	0.13	2.85	0.16	2.18	0.11	1.71	0	1.53	0.17	2.3	0	1.94	0.11	1.94	0	1.91	0.09	1.87	0.13	1.95	0.05	1.84	0.16	1.89	0.11	1.88	0.12	1.84	0.16	1.87	0.13	1.89
Megachile sculpturalis	1.83	0.17	5.25	0.2	0.27	0.02	0.26	0	1.83	0.17	1.9	0.1	2.17	0.1	1.63	0.1	1.88	0.27	2.84	0.24	1.75	0.54	1.61	0.1	1.52	0.39	1.98	0.11	2.14	0.43	1.29	0.14	1.79	0.21	1.66	0.34	1.9	0.1	1.9	0.1	1.85	0.15	1.9	0.1	1.76	0.24	1.84	0.16	1.81
Megachile strupigera	1.92	0.08	5.34	0.17	0.27	0.02	0.2	0	1.87	0.13	1.9	0.1	2.3	0.04	1.56	0.11	2.41	0.17	2.41	0.02	2.26	0.31	1.44	0	1.89	0.11	2	0	2.46	0.06	1.49	0	1.87	0.13	1.86	0.14	2	0	1.93	0.07	1.82	0.18	1.77	0.23	1.86	0.14	1.94	0.06	1.82
Osmia excavata	1.82	0.18	5.17	0.12	0.48	0.03	0.19	0	1.88	0.12	1.89	0.11	1.98	0.11	1.84	0.07	3.14	0.31	1.79	0.02	1.86	0.24	1.86	0.03	2.1	0.29	1.59	0.03	2.25	0.11	1.64	0	1.85	0.15	1.82	0.18	1.96	0.04	1.87	0.13	1.94	0.06	1.92	0.08	1.86	0.14	1.85	0.15	1.95
Coelioxys fenestrata	1.8	0.2	5.04	0.29	0.29	0.03	0.31	0.03	1.82	0.18	1.88	0.12	2.02	0.13	1.52	0.33	2.01	0.22	3.19	0.07	1.61	0.67	1.55	0.17	1.39	0.3	2.24	0.06	1.58	0.68	1.46	0.28	1.62	0.38	1.64	0.36	1.76	0.24	1.77	0.23	1.82	0.18	1.66	0.34	1.8	0.2	1.77	0.23	1.79
Rediviva intermixta	1.88	0.12	4.48	0.66	0.38	0.02	0.38	0.08	1.93	0.07	1.86	0.14	1.86	0.28	1.67	0.19	2.44	0.24	2.25	0.13	2.42	0.18	1.17	0.22	2.28	0.2	1.5	0.03	2.3	0.22	1.42	0.05	1.85	0.15	1.74	0.26	1.71	0.29	1.79	0.21	1.69	0.31	1.77	0.23	1.74	0.26	1.85	0.15	1.84
[truncated: 13 more columns]
