# Supplementary material for: Comparative Mitogenomic Analysis of Two Cuckoo Bees (Apoidea: Anthophila: Megachilidae) with Phylogenetic Implications
Source: Insects. 2021 Jan 5;12(1):29. doi: 10.3390/insects12010029 (PMC7824771; doi:10.3390/insects12010029)
Supplement: Supplementary file 1 [file insects-12-00029-s001.zip › Supplementary Files/Table S5 Microsatellite-like identification in putative control region of mitogenome of C. fenestrata and E. polynesia.xlsx]

## Sheet: Sheet1
Microsatellite-like Identification
SSR No.	Area identification	SSR type	SSR	Number of SSRs	Start	End	Remarks
C. fenestrata
1	Total length of control region				1	2015
2	microsatellite	c	(TA)10	1	1014	1033	compound_repeat,dinucleotide_repeat_microsatellite_feature
3	microsatellite	c	(TA)6	10	1121	1410	compound_repeat,dinucleotide_repeat_microsatellite_feature
4	microsatellite	p2	(TA)6	1	1687	1698	dinucleotide_repeat_microsatellite_feature
5	monomeric_repeat	c	(A)12	1	1888	1899	compound_repeat,monomeric_repeat
6	monomeric_repeat	c	(T)12	1	1964	1975	compound_repeat,monomeric_repeat
E. polynesia
1	Total length of control region				1	2128
2	microsatellite	c	(CATA)6	1	13	36	compound_repeat,tetranucleotide_repeat_microsatellite_feature
3	microsatellite	c	(AT)24	1	34	81	compound_repeat,tetranucleotide_repeat_microsatellite_feature
4	microsatellite	c	(TA)28	1	171	226	compound_repeat,tetranucleotide_repeat_microsatellite_feature
5	microsatellite	p3	(TTA)5	1	603	617	trinucleotide_repeat_microsatellite_feature
6	microsatellite	p3	(ATT)5	1	827	841	trinucleotide_repeat_microsatellite_feature
7	microsatellite	c	(ATT)5	3	1065	1390	compound_repeat,tetranucleotide_repeat_microsatellite_feature
8	microsatellite	c	(ATT)6	1	1480	1497	compound_repeat,tetranucleotide_repeat_microsatellite_feature
9	microsatellite	c	(ATT)5	1	1713	1727	compound_repeat,tetranucleotide_repeat_microsatellite_feature
10	microsatellite	c	(ATT)6	1	1778	1795	compound_repeat,tetranucleotide_repeat_microsatellite_feature
Note Definement of microsatellites (unit size / minimum number of repeats),(1/10) (2/6) (3/5) (4/5) (5/5) (6/5) ; Maximal number of bases interrupting 2 SSRs in a compound microsatellite,100
