# Supplementary material for: Comparative Mitogenomic Analysis of Two Cuckoo Bees (Apoidea: Anthophila: Megachilidae) with Phylogenetic Implications
Source: Insects. 2021 Jan 5;12(1):29. doi: 10.3390/insects12010029 (PMC7824771; doi:10.3390/insects12010029)
Supplement: Supplementary file 1 [file insects-12-00029-s001.zip › Supplementary Files/Table S6 Pairwise common intervals comparison of mitochondrial gene orders among Anthophila species, based on the order of all teste.xlsx]

## Sheet: Sheet1
	Ancestral type	Rediviva intermixta	Colletes gigas	Hylaeus dilatatus	Andrena camellia	Nomia chalybeata	Lasioglossum sp. SJW-2017	Osmia excavata	Euaspis polynesia	Coelioxys fenestrata	Megachile sculpturalis	Megachile strupigera	Nomada goodeniana	Apis cerana	Apis florea	Bombus ignitus	Bombus kashmirensis	Melipona fasciculata	Melipona scutellaris
Ancestral type	1400	726	552	998	1124	826	1060	470	444	404	220	244	506	386	388	410	430	518	518
Rediviva intermixta	726	1400	554	882	946	946	940	358	332	362	194	240	456	430	428	342	318	308	308
Colletes gigas	552	554	1400	748	688	698	698	322	282	274	240	262	370	366	366	386	342	210	210
Hylaeus dilatatus	998	882	748	1400	1258	1060	1190	486	510	448	282	298	580	456	458	452	424	458	458
Andrena camellia	1124	946	688	1258	1400	1062	1190	532	508	458	286	308	614	458	460	482	456	522	522
Nomia chalybeata	826	946	698	1060	1062	1400	1124	482	394	436	240	290	688	480	482	480	448	352	352
Lasioglossum sp. SJW-2017	1060	940	698	1190	1190	1124	1400	500	456	466	268	286	612	458	460	454	452	440	440
Osmia excavata	470	358	322	486	532	482	500	1400	584	1124	366	334	1000	494	496	874	816	630	630
Euaspis polynesia	444	332	282	510	508	394	456	584	1400	488	364	456	512	386	388	404	380	432	432
Coelioxys fenestrata	404	362	274	448	458	436	466	1124	488	1400	408	350	892	430	432	764	712	538	538
Megachile sculpturalis	220	194	240	282	286	240	268	366	364	408	1400	1254	320	230	230	262	242	174	174
Megachile strupigera	244	240	262	298	308	290	286	334	456	350	1254	1254	290	230	230	256	232	182	182
Nomada goodeniana	506	456	370	580	614	688	612	1000	512	892	320	290	1400	518	520	1062	1002	608	608
Apis cerana	386	430	366	456	458	480	458	494	386	430	230	230	518	1400	1328	524	454	356	356
Apis florea	388	428	366	458	460	482	460	496	388	432	230	230	520	1328	1400	524	454	358	358
Bombus ignitus	410	342	386	452	482	480	454	874	404	764	262	256	1062	524	524	1400	1256	566	566
Bombus kashmirensis	430	318	342	424	456	448	452	816	380	712	242	232	1002	454	454	1256	1326	562	562
Melipona fasciculata	518	308	210	458	522	352	440	630	432	538	174	182	608	356	358	566	562	1326	1326
Melipona scutellaris	518	308	210	458	522	352	440	630	432	538	174	182	608	356	358	566	562	1326	1326
Note Scores indicate the similarity between gene orders, where "1400" represents an identical gene order.
