# Supplementary material for: Comparative Mitogenomic Analysis of Two Cuckoo Bees (Apoidea: Anthophila: Megachilidae) with Phylogenetic Implications
Source: Insects. 2021 Jan 5;12(1):29. doi: 10.3390/insects12010029 (PMC7824771; doi:10.3390/insects12010029)
Supplement: Supplementary file 1 [file insects-12-00029-s001.zip › Supplementary Files/Table S7 Sliding window analyses of the mitogenome of C. fenestrata, M. sculpturalis, E. Polynesia and M. strupigera.xlsx]

## Sheet: Sliding window analysis
Window			Midpoint			Pi			Theta			S
C. fenestrata/M. sculpturalis	E. Polynesia/M. strupigera	C. fenestrata/E. Polynesia	C. fenestrata/M. sculpturalis	E. Polynesia/M. strupigera	C. fenestrata/E. Polynesia	C. fenestrata/M. sculpturalis	E. Polynesia/M. strupigera	C. fenestrata/E. Polynesia	C. fenestrata/M. sculpturalis	E. Polynesia/M. strupigera	C. fenestrata/E. Polynesia	C. fenestrata/M. sculpturalis	E. Polynesia/M. strupigera	C. fenestrata/E. Polynesia
1-209	1-200	1-200	109	100	111	0.285	0.35	0.42458	0.285	0.35	0.42458	57	70	76
27-229	21-220	21-220	129	120	128	0.285	0.34	0.39459	0.285	0.34	0.39459	57	68	73
47-249	41-240	41-240	149	140	148	0.26	0.35	0.39459	0.26	0.35	0.39459	52	70	73
67-269	61-260	61-260	169	160	168	0.27	0.335	0.35676	0.27	0.335	0.35676	54	67	66
87-289	81-280	81-280	189	180	183	0.255	0.295	0.38144	0.255	0.295	0.38144	51	59	74
110-309	101-300	101-300	209	200	200	0.25	0.29	0.37	0.25	0.29	0.37	50	58	74
130-329	121-320	121-320	229	220	220	0.255	0.275	0.355	0.255	0.275	0.355	51	55	71
150-349	141-340	141-340	249	240	240	0.26	0.25	0.33	0.26	0.25	0.33	52	50	66
170-369	161-360	161-360	269	260	260	0.26	0.245	0.295	0.26	0.245	0.295	52	49	59
190-389	181-380	181-380	289	280	280	0.26	0.26	0.31	0.26	0.26	0.31	52	52	62
210-409	201-400	201-400	309	300	300	0.305	0.255	0.3	0.305	0.255	0.3	61	51	60
230-429	221-420	221-420	329	320	320	0.3	0.285	0.305	0.3	0.285	0.305	60	57	61
250-449	241-440	241-440	349	340	340	0.305	0.27	0.295	0.305	0.27	0.295	61	54	59
270-469	261-460	261-460	369	360	360	0.295	0.265	0.27	0.295	0.265	0.27	59	53	54
290-489	281-480	281-480	389	380	380	0.295	0.27	0.24	0.295	0.27	0.24	59	54	48
310-509	301-500	301-500	409	400	400	0.28	0.255	0.245	0.28	0.255	0.245	56	51	49
330-529	321-520	321-520	429	420	420	0.28	0.245	0.22	0.28	0.245	0.22	56	49	44
350-549	341-540	341-540	449	440	440	0.29	0.245	0.22	0.29	0.245	0.22	58	49	44
370-569	361-560	361-560	469	460	459	0.3	0.27	0.22335	0.3	0.27	0.22335	60	54	44
390-592	381-580	381-580	489	480	476	0.285	0.305	0.20419	0.285	0.305	0.20419	57	61	39
410-612	401-600	401-600	509	500	496	0.265	0.305	0.20942	0.265	0.305	0.20942	53	61	40
430-632	421-620	421-620	529	520	516	0.265	0.275	0.23037	0.265	0.275	0.23037	53	55	44
450-652	441-640	441-640	549	540	536	0.275	0.265	0.25131	0.275	0.265	0.25131	55	53	48
470-672	461-660	461-660	569	560	559	0.285	0.285	0.25654	0.285	0.285	0.25654	57	57	49
490-692	481-683	481-680	592	580	585	0.275	0.295	0.27225	0.275	0.295	0.27225	55	59	52
510-712	501-703	501-700	612	600	603	0.28	0.305	0.26064	0.28	0.305	0.26064	56	61	49
530-732	521-723	521-720	632	620	623	0.285	0.33	0.28191	0.285	0.33	0.28191	57	66	53
550-752	541-743	541-740	652	640	643	0.26	0.355	0.32979	0.26	0.355	0.32979	52	71	62
570-772	561-763	561-760	672	660	662	0.235	0.325	0.34031	0.235	0.325	0.34031	47	65	65
593-804	581-804	581-780	692	683	677	0.245	0.285	0.33505	0.245	0.285	0.33505	49	57	65
613-845	601-824	601-800	712	703	697	0.265	0.315	0.33511	0.265	0.315	0.33511	53	63	63
633-868	621-886	621-820	732	723	717	0.255	0.33	0.32979	0.255	0.33	0.32979	51	66	62
653-888	641-906	641-840	752	743	737	0.245	0.345	0.35638	0.245	0.345	0.35638	49	69	67
673-908	661-926	661-860	772	763	754	0.22	0.305	0.38462	0.22	0.305	0.38462	44	61	70
693-928	684-946	681-880	804	804	774	0.225	0.3	0.34615	0.225	0.3	0.34615	45	60	63
713-948	704-966	701-900	845	824	802	0.23	0.29	0.34054	0.23	0.29	0.34054	46	58	63
733-968	724-986	721-920	868	886	822	0.195	0.245	0.31892	0.195	0.245	0.31892	39	49	59
753-988	744-1006	741-940	888	906	842	0.19	0.225	0.26486	0.19	0.225	0.26486	38	45	49
773-1008	764-1026	761-960	908	926	868	0.165	0.205	0.22703	0.165	0.205	0.22703	33	41	42
826-1028	805-1046	781-980	928	946	886	0.155	0.2	0.2234	0.155	0.2	0.2234	31	40	42
846-1048	825-1066	801-1000	948	966	903	0.125	0.155	0.19072	0.125	0.155	0.19072	25	31	37
869-1068	887-1086	821-1020	968	986	923	0.115	0.14	0.17526	0.115	0.14	0.17526	23	28	34
889-1088	907-1106	841-1040	988	1006	943	0.13	0.125	0.13918	0.13	0.125	0.13918	26	25	27
909-1108	927-1126	861-1060	1008	1026	960	0.145	0.145	0.12	0.145	0.145	0.12	29	29	24
929-1128	947-1146	881-1080	1028	1046	980	0.135	0.135	0.135	0.135	0.135	0.135	27	27	27
949-1148	967-1166	901-1100	1048	1066	1000	0.13	0.135	0.13	0.13	0.135	0.13	26	27	26
969-1168	987-1186	921-1120	1068	1086	1020	0.145	0.145	0.135	0.145	0.145	0.135	29	29	27
989-1188	1007-1206	941-1140	1088	1106	1040	0.165	0.155	0.135	0.165	0.155	0.135	33	31	27
1009-1208	1027-1226	961-1160	1108	1126	1060	0.185	0.155	0.145	0.185	0.155	0.145	37	31	29
1029-1228	1047-1246	981-1180	1128	1146	1080	0.19	0.14	0.155	0.19	0.14	0.155	38	28	31
1049-1248	1067-1266	1001-1200	1148	1166	1100	0.19	0.15	0.17	0.19	0.15	0.17	38	30	34
1069-1268	1087-1286	1021-1220	1168	1186	1120	0.215	0.165	0.165	0.215	0.165	0.165	43	33	33
1089-1288	1107-1306	1041-1240	1188	1206	1140	0.205	0.185	0.175	0.205	0.185	0.175	41	37	35
1109-1308	1127-1326	1061-1260	1208	1226	1160	0.21	0.185	0.205	0.21	0.185	0.205	42	37	41
1129-1328	1147-1346	1081-1280	1228	1246	1180	0.22	0.185	0.205	0.22	0.185	0.205	44	37	41
1149-1348	1167-1366	1101-1300	1248	1266	1200	0.22	0.175	0.22	0.22	0.175	0.22	44	35	44
1169-1368	1187-1386	1121-1320	1268	1286	1220	0.215	0.165	0.21	0.215	0.165	0.21	43	33	42
1189-1388	1207-1406	1141-1340	1288	1306	1240	0.185	0.15	0.2	0.185	0.15	0.2	37	30	40
1209-1408	1227-1426	1161-1360	1308	1326	1260	0.18	0.18	0.19	0.18	0.18	0.19	36	36	38
1229-1428	1247-1446	1181-1380	1328	1346	1280	0.18	0.165	0.18	0.18	0.165	0.18	36	33	36
1249-1448	1267-1466	1201-1400	1348	1366	1300	0.185	0.165	0.18	0.185	0.165	0.18	37	33	36
1269-1468	1287-1486	1221-1420	1368	1386	1320	0.18	0.16	0.18	0.18	0.16	0.18	36	32	36
1289-1488	1307-1506	1241-1440	1388	1406	1340	0.175	0.14	0.19	0.175	0.14	0.19	35	28	38
1309-1508	1327-1526	1261-1460	1408	1426	1360	0.165	0.125	0.18	0.165	0.125	0.18	33	25	36
1329-1528	1347-1546	1281-1480	1428	1446	1380	0.17	0.13	0.165	0.17	0.13	0.165	34	26	33
1349-1548	1367-1566	1301-1500	1448	1466	1400	0.165	0.125	0.145	0.165	0.125	0.145	33	25	29
1369-1568	1387-1586	1321-1520	1468	1486	1420	0.155	0.135	0.15	0.155	0.135	0.15	31	27	30
1389-1588	1407-1606	1341-1540	1488	1506	1440	0.17	0.13	0.16	0.17	0.13	0.16	34	26	32
1409-1608	1427-1626	1361-1560	1508	1526	1460	0.165	0.11	0.165	0.165	0.11	0.165	33	22	33
1429-1628	1447-1646	1381-1580	1528	1546	1480	0.16	0.11	0.16	0.16	0.11	0.16	32	22	32
1449-1648	1467-1666	1401-1600	1548	1566	1500	0.14	0.1	0.165	0.14	0.1	0.165	28	20	33
1469-1668	1487-1686	1421-1620	1568	1586	1520	0.12	0.095	0.17	0.12	0.095	0.17	24	19	34
1489-1688	1507-1706	1441-1640	1588	1606	1540	0.12	0.1	0.14	0.12	0.1	0.14	24	20	28
1509-1708	1527-1726	1461-1660	1608	1626	1560	0.11	0.1	0.115	0.11	0.1	0.115	22	20	23
1529-1728	1547-1746	1481-1680	1628	1646	1580	0.1	0.09	0.12	0.1	0.09	0.12	20	18	24
1549-1748	1567-1766	1501-1700	1648	1666	1600	0.11	0.105	0.125	0.11	0.105	0.125	22	21	25
1569-1768	1587-1786	1521-1720	1668	1686	1620	0.11	0.1	0.12	0.11	0.1	0.12	22	20	24
1589-1788	1607-1806	1541-1740	1688	1706	1640	0.11	0.1	0.12	0.11	0.1	0.12	22	20	24
1609-1808	1627-1826	1561-1760	1708	1726	1660	0.12	0.09	0.115	0.12	0.09	0.115	24	18	23
1629-1828	1647-1846	1581-1780	1728	1746	1680	0.135	0.095	0.12	0.135	0.095	0.12	27	19	24
1649-1848	1667-1866	1601-1800	1748	1766	1700	0.16	0.12	0.115	0.16	0.12	0.115	32	24	23
1669-1868	1687-1886	1621-1820	1768	1786	1720	0.165	0.12	0.12	0.165	0.12	0.12	33	24	24
1689-1888	1707-1906	1641-1840	1788	1806	1740	0.175	0.125	0.14	0.175	0.125	0.14	35	25	28
1709-1908	1727-1926	1661-1860	1808	1826	1760	0.185	0.145	0.16	0.185	0.145	0.16	37	29	32
1729-1928	1747-1946	1681-1880	1828	1846	1780	0.185	0.14	0.165	0.185	0.14	0.165	37	28	33
1749-1948	1767-1966	1701-1900	1848	1866	1800	0.195	0.145	0.18	0.195	0.145	0.18	39	29	36
1769-1968	1787-1986	1721-1920	1868	1886	1820	0.21	0.155	0.18	0.21	0.155	0.18	42	31	36
1789-1988	1807-2006	1741-1940	1888	1906	1840	0.21	0.145	0.185	0.21	0.145	0.185	42	29	37
1809-2008	1827-2026	1761-1960	1908	1926	1860	0.2	0.15	0.2	0.2	0.15	0.2	40	30	40
1829-2028	1847-2046	1781-1980	1928	1946	1880	0.185	0.175	0.195	0.185	0.175	0.195	37	35	39
1849-2048	1867-2066	1801-2000	1948	1966	1900	0.18	0.165	0.18	0.18	0.165	0.18	36	33	36
1869-2068	1887-2086	1821-2020	1968	1986	1920	0.19	0.185	0.175	0.19	0.185	0.175	38	37	35
1889-2088	1907-2106	1841-2040	1988	2006	1940	0.19	0.195	0.185	0.19	0.195	0.185	38	39	37
1909-2108	1927-2126	1861-2060	2008	2026	1960	0.185	0.175	0.21	0.185	0.175	0.21	37	35	42
1929-2128	1947-2146	1881-2080	2028	2046	1980	0.18	0.195	0.225	0.18	0.195	0.225	36	39	45
1949-2148	1967-2166	1901-2100	2048	2066	2000	0.16	0.185	0.215	0.16	0.185	0.215	32	37	43
1969-2168	1987-2186	1921-2120	2068	2086	2020	0.15	0.185	0.22	0.15	0.185	0.22	30	37	44
1989-2188	2007-2206	1941-2140	2088	2106	2040	0.15	0.195	0.215	0.15	0.195	0.215	30	39	43
2009-2208	2027-2226	1961-2160	2108	2126	2060	0.15	0.19	0.21	0.15	0.19	0.21	30	38	42
2029-2228	2047-2246	1981-2180	2128	2146	2080	0.16	0.18	0.2	0.16	0.18	0.2	32	36	40
2049-2248	2067-2266	2001-2200	2148	2166	2100	0.165	0.165	0.21	0.165	0.165	0.21	33	33	42
2069-2268	2087-2286	2021-2220	2168	2186	2120	0.18	0.165	0.205	0.18	0.165	0.205	36	33	41
2089-2288	2107-2306	2041-2240	2188	2206	2140	0.185	0.145	0.18	0.185	0.145	0.18	37	29	36
2109-2308	2127-2326	2061-2260	2208	2226	2160	0.21	0.14	0.185	0.21	0.14	0.185	42	28	37
2129-2328	2147-2349	2081-2280	2228	2246	2180	0.21	0.14	0.175	0.21	0.14	0.175	42	28	35
2149-2351	2167-2369	2101-2300	2248	2266	2200	0.225	0.155	0.19	0.225	0.155	0.19	45	31	38
2169-2371	2187-2389	2121-2320	2268	2286	2220	0.255	0.195	0.2	0.255	0.195	0.2	51	39	40
2189-2391	2207-2409	2141-2340	2288	2306	2240	0.275	0.235	0.21	0.275	0.235	0.21	55	47	42
2209-2444	2227-2444	2161-2360	2308	2326	2260	0.295	0.26	0.22	0.295	0.26	0.22	59	52	44
2229-2464	2247-2464	2181-2380	2328	2349	2279	0.29	0.26	0.23858	0.29	0.26	0.23858	58	52	47
2249-2484	2267-2484	2201-2400	2351	2369	2299	0.275	0.265	0.26904	0.275	0.265	0.26904	55	53	53
2269-2504	2287-2504	2221-2420	2371	2389	2319	0.27	0.255	0.28426	0.27	0.255	0.28426	54	51	56
2289-2524	2307-2524	2241-2440	2391	2409	2339	0.28	0.295	0.27919	0.28	0.295	0.27919	56	59	55
2309-2544	2327-2544	2261-2460	2444	2444	2359	0.27	0.31	0.2335	0.27	0.31	0.2335	54	62	46
2329-2564	2350-2564	2281-2480	2464	2464	2382	0.285	0.315	0.2335	0.285	0.315	0.2335	57	63	46
2352-2584	2370-2584	2301-2500	2484	2484	2402	0.285	0.32	0.23858	0.285	0.32	0.23858	57	64	47
2372-2604	2390-2604	2321-2520	2504	2504	2422	0.255	0.27	0.25381	0.255	0.27	0.25381	51	54	50
2410-2624	2410-2624	2341-2540	2524	2524	2442	0.235	0.24	0.24873	0.235	0.24	0.24873	47	48	49
2445-2644	2445-2644	2361-2560	2544	2544	2462	0.225	0.235	0.24365	0.225	0.235	0.24365	45	47	48
2465-2664	2465-2664	2381-2580	2564	2564	2480	0.225	0.245	0.235	0.225	0.245	0.235	45	49	47
2485-2684	2485-2684	2401-2600	2584	2584	2500	0.24	0.24	0.215	0.24	0.24	0.215	48	48	43
2505-2704	2505-2704	2421-2620	2604	2604	2520	0.235	0.235	0.205	0.235	0.235	0.205	47	47	41
2525-2724	2525-2724	2441-2640	2624	2624	2540	0.24	0.22	0.225	0.24	0.22	0.225	48	44	45
2545-2744	2545-2744	2461-2660	2644	2644	2560	0.225	0.205	0.24	0.225	0.205	0.24	45	41	48
2565-2767	2565-2767	2481-2680	2664	2664	2580	0.225	0.18	0.26	0.225	0.18	0.26	45	36	52
2585-2787	2585-2787	2501-2700	2684	2684	2600	0.225	0.155	0.25	0.225	0.155	0.25	45	31	50
2605-2807	2605-2807	2521-2720	2704	2704	2620	0.275	0.16	0.215	0.275	0.16	0.215	55	32	43
2625-2827	2625-2827	2541-2740	2724	2724	2640	0.285	0.15	0.205	0.285	0.15	0.205	57	30	41
2645-2847	2645-2847	2561-2760	2744	2744	2660	0.285	0.135	0.205	0.285	0.135	0.205	57	27	41
2665-2867	2665-2867	2581-2780	2767	2767	2680	0.285	0.13	0.24	0.285	0.13	0.24	57	26	48
2685-2887	2685-2887	2601-2800	2787	2787	2700	0.295	0.145	0.235	0.295	0.145	0.235	59	29	47
2705-2907	2705-2907	2621-2820	2807	2807	2720	0.285	0.14	0.24	0.285	0.14	0.24	57	28	48
2725-2927	2725-2927	2641-2840	2827	2827	2740	0.28	0.135	0.23	0.28	0.135	0.23	56	27	46
2745-2947	2745-2947	2661-2860	2847	2847	2760	0.29	0.14	0.24	0.29	0.14	0.24	58	28	48
2768-2967	2768-2967	2681-2880	2867	2867	2780	0.28	0.165	0.21	0.28	0.165	0.21	56	33	42
2788-2987	2788-2987	2701-2900	2887	2887	2800	0.295	0.195	0.2	0.295	0.195	0.2	59	39	40
2808-3007	2808-3007	2721-2920	2907	2907	2820	0.27	0.19	0.215	0.27	0.19	0.215	54	38	43
2828-3027	2828-3027	2741-2940	2927	2927	2840	0.26	0.195	0.225	0.26	0.195	0.225	52	39	45
2848-3047	2848-3047	2761-2960	2947	2947	2860	0.265	0.205	0.24	0.265	0.205	0.24	53	41	48
2868-3067	2868-3067	2781-2980	2967	2967	2880	0.265	0.2	0.205	0.265	0.2	0.205	53	40	41
2888-3102	2888-3087	2801-3000	2987	2987	2900	0.26	0.205	0.195	0.26	0.205	0.195	52	41	39
2908-3137	2908-3113	2821-3020	3007	3007	2920	0.305	0.245	0.19	0.305	0.245	0.19	61	49	38
2928-3157	2928-3133	2841-3040	3027	3027	2940	0.295	0.255	0.195	0.295	0.255	0.195	59	51	39
2948-3177	2948-3153	2861-3060	3047	3047	2959	0.285	0.26	0.20812	0.285	0.26	0.20812	57	52	41
2968-3197	2968-3173	2881-3080	3067	3067	2976	0.31	0.275	0.22513	0.31	0.275	0.22513	62	55	43
2988-3217	2988-3193	2901-3100	3102	3087	2994	0.3	0.265	0.26064	0.3	0.265	0.26064	60	53	49
3008-3237	3008-3213	2921-3120	3137	3113	3014	0.3	0.28	0.26596	0.3	0.28	0.26596	60	56	50
3028-3257	3028-3233	2941-3140	3157	3133	3034	0.33	0.3	0.25532	0.33	0.3	0.25532	66	60	48
3048-3277	3048-3253	2961-3160	3177	3153	3054	0.34	0.305	0.24468	0.34	0.305	0.24468	68	61	46
3068-3297	3068-3273	2981-3180	3197	3173	3083	0.335	0.31	0.27128	0.335	0.31	0.27128	67	62	51
3103-3317	3088-3293	3001-3200	3217	3193	3106	0.31	0.29	0.28191	0.31	0.29	0.28191	62	58	53
3138-3337	3114-3313	3021-3220	3237	3213	3126	0.27	0.24	0.30319	0.27	0.24	0.30319	54	48	57
3158-3357	3134-3333	3041-3240	3257	3233	3146	0.31	0.265	0.29787	0.31	0.265	0.29787	62	53	56
3178-3377	3154-3353	3061-3260	3277	3253	3165	0.31	0.275	0.26702	0.31	0.275	0.26702	62	55	51
3198-3397	3174-3373	3081-3280	3297	3273	3182	0.29	0.235	0.24873	0.29	0.235	0.24873	58	47	49
3218-3417	3194-3393	3101-3300	3317	3293	3200	0.275	0.22	0.22	0.275	0.22	0.22	55	44	44
3238-3437	3214-3413	3121-3320	3337	3313	3220	0.26	0.215	0.225	0.26	0.215	0.225	52	43	45
3258-3457	3234-3433	3141-3340	3357	3333	3240	0.225	0.21	0.225	0.225	0.21	0.225	45	42	45
3278-3477	3254-3453	3161-3360	3377	3353	3260	0.195	0.205	0.22	0.195	0.205	0.22	39	41	44
3298-3497	3274-3473	3181-3380	3397	3373	3280	0.22	0.185	0.2	0.22	0.185	0.2	44	37	40
3318-3517	3294-3493	3201-3400	3417	3393	3300	0.235	0.195	0.2	0.235	0.195	0.2	47	39	40
3338-3537	3314-3513	3221-3420	3437	3413	3320	0.22	0.205	0.195	0.22	0.205	0.195	44	41	39
3358-3557	3334-3533	3241-3440	3457	3433	3340	0.195	0.155	0.195	0.195	0.155	0.195	39	31	39
3378-3577	3354-3553	3261-3460	3477	3453	3360	0.205	0.155	0.205	0.205	0.155	0.205	41	31	41
3398-3597	3374-3573	3281-3480	3497	3473	3380	0.215	0.185	0.23	0.215	0.185	0.23	43	37	46
3418-3617	3394-3593	3301-3500	3517	3493	3400	0.255	0.215	0.215	0.255	0.215	0.215	51	43	43
3438-3637	3414-3613	3321-3520	3537	3513	3420	0.26	0.24	0.22	0.26	0.24	0.22	52	48	44
3458-3657	3434-3633	3341-3540	3557	3533	3440	0.28	0.235	0.235	0.28	0.235	0.235	56	47	47
3478-3677	3454-3653	3361-3560	3577	3553	3460	0.285	0.23	0.265	0.285	0.23	0.265	57	46	53
3498-3697	3474-3673	3381-3580	3597	3573	3480	0.275	0.26	0.28	0.275	0.26	0.28	55	52	56
3518-3717	3494-3693	3401-3600	3617	3593	3500	0.265	0.26	0.295	0.265	0.26	0.295	53	52	59
3538-3737	3514-3713	3421-3620	3637	3613	3520	0.295	0.26	0.3	0.295	0.26	0.3	59	52	60
3558-3757	3534-3733	3441-3640	3657	3633	3540	0.275	0.275	0.315	0.275	0.275	0.315	55	55	63
3578-3777	3554-3753	3461-3660	3677	3653	3560	0.295	0.265	0.31	0.295	0.265	0.31	59	53	62
3598-3797	3574-3773	3481-3680	3697	3673	3580	0.31	0.255	0.3	0.31	0.255	0.3	62	51	60
3618-3817	3594-3793	3501-3700	3717	3693	3600	0.295	0.245	0.31	0.295	0.245	0.31	59	49	62
3638-3837	3614-3813	3521-3720	3737	3713	3620	0.285	0.235	0.31	0.285	0.235	0.31	57	47	62
3658-3857	3634-3833	3541-3740	3757	3733	3640	0.265	0.23	0.32	0.265	0.23	0.32	53	46	64
3678-3877	3654-3853	3561-3760	3777	3753	3660	0.255	0.215	0.295	0.255	0.215	0.295	51	43	59
3698-3897	3674-3873	3581-3780	3797	3773	3680	0.25	0.19	0.285	0.25	0.19	0.285	50	38	57
3718-3977	3694-3908	3601-3800	3817	3793	3700	0.26	0.195	0.275	0.26	0.195	0.275	52	39	55
3738-3997	3714-3928	3621-3820	3837	3813	3720	0.245	0.235	0.24	0.245	0.235	0.24	49	47	48
3758-4017	3734-3951	3641-3840	3857	3833	3740	0.25	0.255	0.215	0.25	0.255	0.215	50	51	43
3778-4037	3754-3971	3661-3860	3877	3853	3760	0.24	0.275	0.23	0.24	0.275	0.23	48	55	46
3798-4057	3774-3991	3681-3880	3897	3873	3775	0.22	0.3	0.21579	0.22	0.3	0.21579	44	60	41
3818-4077	3794-4011	3701-3900	3977	3908	3785	0.21	0.315	0.22353	0.21	0.315	0.22353	42	63	38
3838-4097	3814-4031	3721-3920	3997	3928	3799	0.2	0.3	0.20253	0.2	0.3	0.20253	40	60	32
3858-4117	3834-4051	3741-3940	4017	3951	3819	0.22	0.285	0.21519	0.22	0.285	0.21519	44	57	34
3878-4137	3854-4071	3761-3960	4037	3971	3839	0.23	0.31	0.24684	0.23	0.31	0.24684	46	62	39
3898-4157	3874-4091	3781-3980	4057	3991	3859	0.245	0.32	0.24684	0.245	0.32	0.24684	49	64	39
3978-4177	3909-4111	3801-4000	4077	4011	3921	0.24	0.335	0.26582	0.24	0.335	0.26582	48	67	42
3998-4197	3929-4131	3821-4020	4097	4031	3941	0.235	0.32	0.32278	0.235	0.32	0.32278	47	64	51
4018-4217	3952-4151	3841-4040	4117	4051	3961	0.245	0.3	0.33544	0.245	0.3	0.33544	49	60	53
4038-4237	3972-4171	3861-4060	4137	4071	3981	0.24	0.28	0.31013	0.24	0.28	0.31013	48	56	49
4058-4257	3992-4191	3881-4080	4157	4091	3996	0.235	0.245	0.32143	0.235	0.245	0.32143	47	49	54
4078-4277	4012-4211	3901-4100	4177	4111	4006	0.215	0.215	0.30319	0.215	0.215	0.30319	43	43	57
4098-4297	4032-4231	3921-4120	4197	4131	4020	0.265	0.215	0.32	0.265	0.215	0.32	53	43	64
4118-4317	4052-4251	3941-4140	4217	4151	4040	0.25	0.25	0.285	0.25	0.25	0.285	50	50	57
4138-4337	4072-4271	3961-4160	4237	4171	4060	0.255	0.245	0.265	0.255	0.245	0.265	51	49	53
4158-4357	4092-4291	3981-4180	4257	4191	4080	0.245	0.25	0.255	0.245	0.25	0.255	49	50	51
4178-4377	4112-4311	4001-4200	4277	4211	4100	0.245	0.215	0.23	0.245	0.215	0.23	49	43	46
4198-4397	4132-4331	4021-4220	4297	4231	4120	0.25	0.2	0.205	0.25	0.2	0.205	50	40	41
4218-4417	4152-4351	4041-4240	4317	4251	4140	0.245	0.185	0.21	0.245	0.185	0.21	49	37	42
4238-4437	4172-4371	4061-4260	4337	4271	4160	0.245	0.195	0.235	0.245	0.195	0.235	49	39	47
4258-4457	4192-4391	4081-4280	4357	4291	4180	0.265	0.205	0.245	0.265	0.205	0.245	53	41	49
4278-4477	4212-4411	4101-4300	4377	4311	4200	0.26	0.22	0.27	0.26	0.22	0.27	52	44	54
4298-4497	4232-4431	4121-4320	4397	4331	4220	0.21	0.215	0.24	0.21	0.215	0.24	42	43	48
4318-4517	4252-4451	4141-4340	4417	4351	4240	0.2	0.175	0.255	0.2	0.175	0.255	40	35	51
4338-4537	4272-4471	4161-4360	4437	4371	4260	0.215	0.185	0.245	0.215	0.185	0.245	43	37	49
4358-4557	4292-4491	4181-4380	4457	4391	4280	0.205	0.19	0.255	0.205	0.19	0.255	41	38	51
4378-4577	4312-4511	4201-4400	4477	4411	4300	0.2	0.225	0.275	0.2	0.225	0.275	40	45	55
4398-4597	4332-4531	4221-4420	4497	4431	4320	0.215	0.225	0.275	0.215	0.225	0.275	43	45	55
4418-4617	4352-4551	4241-4440	4517	4451	4340	0.215	0.255	0.275	0.215	0.255	0.275	43	51	55
4438-4637	4372-4571	4261-4460	4537	4471	4360	0.21	0.275	0.245	0.21	0.275	0.245	42	55	49
4458-4657	4392-4591	4281-4480	4557	4491	4380	0.21	0.28	0.23	0.21	0.28	0.23	42	56	46
4478-4677	4412-4611	4301-4500	4577	4511	4400	0.265	0.265	0.205	0.265	0.265	0.205	53	53	41
4498-4697	4432-4631	4321-4520	4597	4531	4420	0.3	0.275	0.22	0.3	0.275	0.22	60	55	44
4518-4717	4452-4651	4341-4540	4617	4551	4440	0.315	0.3	0.21	0.315	0.3	0.21	63	60	42
4538-4737	4472-4671	4361-4560	4637	4571	4460	0.3	0.29	0.215	0.3	0.29	0.215	60	58	43
4558-4757	4492-4691	4381-4580	4657	4591	4480	0.295	0.29	0.22	0.295	0.29	0.22	59	58	44
4578-4777	4512-4711	4401-4600	4677	4611	4500	0.3	0.275	0.215	0.3	0.275	0.215	60	55	43
4598-4797	4532-4731	4421-4620	4697	4631	4520	0.285	0.265	0.215	0.285	0.265	0.215	57	53	43
4618-4817	4552-4751	4441-4640	4717	4651	4540	0.275	0.24	0.25	0.275	0.24	0.25	55	48	50
4638-4837	4572-4771	4461-4660	4737	4671	4560	0.265	0.23	0.28	0.265	0.23	0.28	53	46	56
4658-4857	4592-4791	4481-4680	4757	4691	4580	0.27	0.21	0.3	0.27	0.21	0.3	54	42	60
4678-4877	4612-4811	4501-4700	4777	4711	4600	0.24	0.22	0.32	0.24	0.22	0.32	48	44	64
4698-4897	4632-4831	4521-4720	4797	4731	4620	0.23	0.225	0.325	0.23	0.225	0.325	46	45	65
4718-4917	4652-4851	4541-4740	4817	4751	4640	0.23	0.23	0.32	0.23	0.23	0.32	46	46	64
4738-4937	4672-4871	4561-4760	4837	4771	4660	0.265	0.225	0.31	0.265	0.225	0.31	53	45	62
4758-4957	4692-4891	4581-4780	4857	4791	4680	0.28	0.23	0.31	0.28	0.23	0.31	56	46	62
4778-4977	4712-4911	4601-4800	4877	4811	4700	0.275	0.235	0.295	0.275	0.235	0.295	55	47	59
4798-4997	4732-4931	4621-4820	4897	4831	4720	0.285	0.24	0.31	0.285	0.24	0.31	57	48	62
4818-5017	4752-4951	4641-4840	4917	4851	4740	0.305	0.25	0.265	0.305	0.25	0.265	61	50	53
4838-5037	4772-4971	4661-4860	4937	4871	4760	0.32	0.26	0.255	0.32	0.26	0.255	64	52	51
4858-5057	4792-4991	4681-4880	4957	4891	4780	0.285	0.3	0.23	0.285	0.3	0.23	57	60	46
4878-5077	4812-5011	4701-4900	4977	4911	4800	0.295	0.32	0.26	0.295	0.32	0.26	59	64	52
4898-5097	4832-5031	4721-4920	4997	4931	4820	0.3	0.355	0.27	0.3	0.355	0.27	60	71	54
4918-5216	4852-5057	4741-4940	5017	4951	4840	0.31	0.325	0.275	0.31	0.325	0.275	62	65	55
4938-5236	4872-5095	4761-4960	5037	4971	4860	0.27	0.34	0.285	0.27	0.34	0.285	54	68	57
4958-5256	4892-5115	4781-4980	5057	4991	4880	0.27	0.345	0.305	0.27	0.345	0.305	54	69	61
4978-5276	4912-5135	4801-5000	5077	5011	4900	0.27	0.34	0.335	0.27	0.34	0.335	54	68	67
4998-5296	4932-5155	4821-5020	5097	5031	4920	0.26	0.34	0.33	0.26	0.34	0.33	52	68	66
5018-5316	4952-5175	4841-5040	5216	5057	4940	0.245	0.345	0.355	0.245	0.345	0.355	49	69	71
5038-5336	4972-5195	4861-5060	5236	5095	4960	0.24	0.315	0.34	0.24	0.315	0.34	48	63	68
5058-5356	4992-5215	4881-5080	5256	5115	4972	0.265	0.295	0.3587	0.265	0.295	0.3587	53	59	66
5078-5376	5012-5235	4901-5100	5276	5135	4991	0.23	0.265	0.31868	0.23	0.265	0.31868	46	53	58
5098-5396	5032-5255	4921-5120	5296	5155	5011	0.215	0.24	0.30769	0.215	0.24	0.30769	43	48	56
5217-5416	5058-5275	4941-5140	5316	5175	5031	0.215	0.275	0.31868	0.215	0.275	0.31868	43	55	58
5237-5436	5096-5295	4961-5160	5336	5195	5051	0.235	0.25	0.31868	0.235	0.25	0.31868	47	50	58
5257-5456	5116-5315	4981-5180	5356	5215	5089	0.21	0.24	0.29121	0.21	0.24	0.29121	42	48	53
5277-5476	5136-5335	5001-5200	5376	5235	5109	0.21	0.245	0.25824	0.21	0.245	0.25824	42	49	47
5297-5496	5156-5355	5021-5220	5396	5255	5129	0.225	0.255	0.25275	0.225	0.255	0.25275	45	51	46
5317-5516	5176-5375	5041-5240	5416	5275	5149	0.235	0.275	0.22527	0.235	0.275	0.22527	47	55	41
5337-5536	5196-5395	5061-5260	5436	5295	5169	0.24	0.295	0.24176	0.24	0.295	0.24176	48	59	44
5357-5556	5216-5415	5081-5280	5456	5315	5181	0.23	0.29	0.24747	0.23	0.29	0.24747	46	58	49
5377-5576	5236-5435	5101-5300	5476	5335	5200	0.245	0.29	0.245	0.245	0.29	0.245	49	58	49
5397-5596	5256-5455	5121-5320	5496	5355	5220	0.26	0.275	0.24	0.26	0.275	0.24	52	55	48
5417-5616	5276-5475	5141-5340	5516	5375	5240	0.25	0.25	0.235	0.25	0.25	0.235	50	50	47
5437-5636	5296-5495	5161-5360	5536	5395	5260	0.24	0.27	0.255	0.24	0.27	0.255	48	54	51
5457-5656	5316-5515	5181-5380	5556	5415	5280	0.24	0.265	0.265	0.24	0.265	0.265	48	53	53
5477-5676	5336-5535	5201-5400	5576	5435	5300	0.25	0.27	0.28	0.25	0.27	0.28	50	54	56
5497-5696	5356-5555	5221-5420	5596	5455	5320	0.235	0.275	0.27	0.235	0.275	0.27	47	55	54
5517-5716	5376-5575	5241-5440	5616	5475	5340	0.26	0.265	0.295	0.26	0.265	0.295	52	53	59
5537-5736	5396-5595	5261-5460	5636	5495	5360	0.265	0.275	0.29	0.265	0.275	0.29	53	55	58
5557-5756	5416-5615	5281-5480	5656	5515	5380	0.245	0.26	0.3	0.245	0.26	0.3	49	52	60
5577-5776	5436-5635	5301-5500	5676	5535	5400	0.235	0.26	0.295	0.235	0.26	0.295	47	52	59
5597-5796	5456-5655	5321-5520	5696	5555	5420	0.215	0.25	0.295	0.215	0.25	0.295	43	50	59
5617-5816	5476-5675	5341-5540	5716	5575	5440	0.19	0.245	0.3	0.19	0.245	0.3	38	49	60
5637-5836	5496-5695	5361-5560	5736	5595	5460	0.175	0.24	0.295	0.175	0.24	0.295	35	48	59
5657-5856	5516-5715	5381-5580	5756	5615	5480	0.195	0.22	0.3	0.195	0.22	0.3	39	44	60
5677-5876	5536-5735	5401-5600	5776	5635	5500	0.195	0.225	0.3	0.195	0.225	0.3	39	45	60
5697-5896	5556-5755	5421-5620	5796	5655	5520	0.19	0.205	0.3	0.19	0.205	0.3	38	41	60
5717-5916	5576-5775	5441-5640	5816	5675	5540	0.17	0.18	0.285	0.17	0.18	0.285	34	36	57
5737-5936	5596-5795	5461-5660	5836	5695	5560	0.175	0.165	0.27	0.175	0.165	0.27	35	33	54
5757-5956	5616-5815	5481-5680	5856	5715	5580	0.21	0.205	0.25	0.21	0.205	0.25	42	41	50
5777-5976	5636-5835	5501-5700	5876	5735	5600	0.22	0.22	0.25	0.22	0.22	0.25	44	44	50
5797-5996	5656-5855	5521-5720	5896	5755	5620	0.225	0.23	0.245	0.225	0.23	0.245	45	46	49
5817-6016	5676-5875	5541-5740	5916	5775	5640	0.27	0.245	0.245	0.27	0.245	0.245	54	49	49
5837-6036	5696-5895	5561-5760	5936	5795	5660	0.27	0.23	0.205	0.27	0.23	0.205	54	46	41
5857-6056	5716-5915	5581-5780	5956	5815	5680	0.25	0.235	0.195	0.25	0.235	0.195	50	47	39
5877-6076	5736-5935	5601-5800	5976	5835	5700	0.25	0.23	0.195	0.25	0.23	0.195	50	46	39
5897-6096	5756-5955	5621-5820	5996	5855	5720	0.25	0.25	0.205	0.25	0.25	0.205	50	50	41
5917-6116	5776-5975	5641-5840	6016	5875	5740	0.23	0.255	0.23	0.23	0.255	0.23	46	51	46
5937-6136	5796-5995	5661-5860	6036	5895	5760	0.26	0.255	0.24	0.26	0.255	0.24	52	51	48
5957-6165	5816-6024	5681-5880	6056	5915	5780	0.27	0.255	0.26	0.27	0.255	0.26	54	51	52
5977-6185	5836-6044	5701-5900	6076	5935	5800	0.285	0.285	0.26	0.285	0.285	0.26	57	57	52
5997-6205	5856-6079	5721-5920	6096	5955	5820	0.315	0.3	0.245	0.315	0.3	0.245	63	60	49
6017-6228	5876-6099	5741-5940	6116	5975	5840	0.3	0.31	0.25	0.3	0.31	0.25	60	62	50
6037-6248	5896-6119	5761-5960	6136	5995	5860	0.335	0.325	0.285	0.335	0.325	0.285	67	65	57
6057-6268	5916-6139	5781-5980	6165	6024	5880	0.35	0.325	0.29	0.35	0.325	0.29	70	65	58
6077-6288	5936-6162	5801-6000	6185	6044	5900	0.37	0.34	0.295	0.37	0.34	0.295	74	68	59
6097-6308	5956-6182	5821-6020	6205	6079	5913	0.385	0.345	0.2973	0.385	0.345	0.2973	77	69	55
6117-6328	5976-6202	5841-6040	6228	6099	5933	0.405	0.35	0.29189	0.405	0.35	0.29189	81	70	54
6137-6348	5996-6222	5861-6060	6248	6119	5953	0.365	0.36	0.30811	0.365	0.36	0.30811	73	72	57
6166-6368	6025-6245	5881-6080	6268	6139	5973	0.335	0.335	0.31351	0.335	0.335	0.31351	67	67	58
6186-6400	6045-6271	5901-6100	6288	6162	5993	0.345	0.315	0.33514	0.345	0.315	0.33514	69	63	62
6206-6420	6080-6300	5921-6120	6308	6182	6028	0.33	0.335	0.34595	0.33	0.335	0.34595	66	67	64
6229-6440	6100-6320	5941-6140	6328	6202	6048	0.345	0.33	0.33514	0.345	0.33	0.33514	69	66	62
6249-6460	6120-6340	5961-6160	6348	6222	6066	0.355	0.32	0.34066	0.355	0.32	0.34066	71	64	62
6269-6480	6140-6360	5981-6180	6368	6245	6086	0.365	0.335	0.34615	0.365	0.335	0.34615	73	67	63
6289-6500	6163-6380	6001-6200	6400	6271	6106	0.345	0.335	0.35165	0.345	0.335	0.35165	69	67	64
6309-6520	6183-6400	6021-6220	6420	6300	6119	0.385	0.35	0.35533	0.385	0.35	0.35533	77	70	70
6329-6540	6203-6420	6041-6240	6440	6320	6139	0.38	0.36	0.38071	0.38	0.36	0.38071	76	72	75
6349-6560	6223-6440	6061-6260	6460	6340	6162	0.385	0.33	0.38071	0.385	0.33	0.38071	77	66	75
6369-6580	6246-6460	6081-6280	6480	6360	6182	0.405	0.345	0.40102	0.405	0.345	0.40102	81	69	79
6401-6600	6272-6480	6101-6300	6500	6380	6202	0.39	0.34	0.41624	0.39	0.34	0.41624	78	68	82
6421-6620	6301-6500	6121-6320	6520	6400	6222	0.385	0.325	0.44162	0.385	0.325	0.44162	77	65	87
6441-6640	6321-6520	6141-6340	6540	6420	6242	0.4	0.36	0.4467	0.4	0.36	0.4467	80	72	88
6461-6660	6341-6540	6161-6360	6560	6440	6260	0.4	0.39	0.445	0.4	0.39	0.445	80	78	89
6481-6680	6361-6560	6181-6380	6580	6460	6280	0.395	0.395	0.46	0.395	0.395	0.46	79	79	92
6501-6700	6381-6580	6201-6400	6600	6480	6300	0.395	0.38	0.465	0.395	0.38	0.465	79	76	93
6521-6720	6401-6600	6221-6420	6620	6500	6320	0.355	0.39	0.45	0.355	0.39	0.45	71	78	90
6541-6740	6421-6620	6241-6440	6640	6520	6340	0.405	0.42	0.4	0.405	0.42	0.4	81	84	80
6561-6760	6441-6640	6261-6460	6660	6540	6360	0.425	0.465	0.415	0.425	0.465	0.415	85	93	83
6581-6780	6461-6660	6281-6480	6680	6560	6380	0.415	0.465	0.39	0.415	0.465	0.39	83	93	78
6601-6800	6481-6680	6301-6500	6700	6580	6400	0.41	0.49	0.375	0.41	0.49	0.375	82	98	75
6621-6820	6501-6700	6321-6520	6720	6600	6420	0.445	0.47	0.395	0.445	0.47	0.395	89	94	79
6641-6840	6521-6720	6341-6540	6740	6620	6440	0.425	0.44	0.39	0.425	0.44	0.39	85	88	78
6661-6860	6541-6740	6361-6560	6760	6640	6460	0.39	0.445	0.385	0.39	0.445	0.385	78	89	77
6681-6880	6561-6760	6381-6580	6780	6660	6480	0.445	0.445	0.36	0.445	0.445	0.36	89	89	72
6701-6900	6581-6780	6401-6600	6800	6680	6500	0.455	0.44	0.37	0.455	0.44	0.37	91	88	74
6721-6920	6601-6800	6421-6620	6820	6700	6520	0.485	0.445	0.395	0.485	0.445	0.395	97	89	79
6741-6940	6621-6820	6441-6640	6840	6720	6540	0.42	0.415	0.42	0.42	0.415	0.42	84	83	84
6761-6963	6641-6843	6461-6660	6860	6740	6560	0.415	0.42	0.43	0.415	0.42	0.43	83	84	86
6781-6983	6661-6863	6481-6680	6880	6760	6580	0.425	0.41	0.415	0.425	0.41	0.415	85	82	83
6801-7003	6681-6883	6501-6700	6900	6780	6600	0.44	0.385	0.41	0.44	0.385	0.41	88	77	82
6821-7023	6701-6903	6521-6720	6920	6800	6620	0.415	0.395	0.41	0.415	0.395	0.41	83	79	82
6841-7043	6721-6923	6541-6740	6940	6820	6640	0.405	0.39	0.445	0.405	0.39	0.445	81	78	89
6861-7063	6741-6943	6561-6760	6963	6843	6660	0.415	0.395	0.44	0.415	0.395	0.44	83	79	88
6881-7083	6761-6972	6581-6780	6983	6863	6680	0.375	0.38	0.46	0.375	0.38	0.46	75	76	92
6901-7103	6781-7004	6601-6800	7003	6883	6700	0.395	0.395	0.42	0.395	0.395	0.42	79	79	84
6921-7123	6801-7024	6621-6820	7023	6903	6719	0.37	0.355	0.41117	0.37	0.355	0.41117	74	71	81
6941-7143	6821-7044	6641-6840	7043	6923	6739	0.39	0.38	0.43147	0.39	0.38	0.43147	78	76	85
6964-7166	6844-7073	6661-6860	7063	6943	6759	0.385	0.355	0.39086	0.385	0.355	0.39086	77	71	77
6984-7186	6864-7093	6681-6880	7083	6972	6779	0.39	0.365	0.42132	0.39	0.365	0.42132	78	73	83
7004-7206	6884-7113	6701-6900	7103	7004	6799	0.395	0.35	0.42132	0.395	0.35	0.42132	79	70	83
7024-7226	6904-7139	6721-6920	7123	7024	6820	0.41	0.355	0.39691	0.41	0.355	0.39691	82	71	77
7044-7246	6924-7159	6741-6940	7143	7044	6840	0.4	0.375	0.36082	0.4	0.375	0.36082	80	75	70
7064-7269	6944-7179	6761-6960	7166	7073	6860	0.395	0.365	0.37113	0.395	0.365	0.37113	79	73	72
7084-7289	6985-7199	6781-6980	7186	7093	6880	0.38	0.385	0.37113	0.38	0.385	0.37113	76	77	72
7104-7309	7005-7219	6801-7000	7206	7113	6900	0.34	0.38	0.38144	0.34	0.38	0.38144	68	76	74
7124-7329	7025-7239	6821-7020	7226	7139	6920	0.325	0.39	0.3866	0.325	0.39	0.3866	65	78	75
7144-7349	7045-7259	6841-7040	7246	7159	6940	0.315	0.345	0.38144	0.315	0.345	0.38144	63	69	74
7167-7369	7074-7279	6861-7060	7269	7179	6960	0.28	0.325	0.40722	0.28	0.325	0.40722	56	65	79
7187-7389	7094-7299	6881-7080	7289	7199	6980	0.25	0.3	0.39691	0.25	0.3	0.39691	50	60	77
7207-7409	7114-7319	6901-7100	7309	7219	7000	0.24	0.31	0.38144	0.24	0.31	0.38144	48	62	74
7227-7429	7140-7339	6921-7120	7329	7239	7020	0.22	0.33	0.3866	0.22	0.33	0.3866	44	66	75
7247-7449	7160-7359	6941-7140	7349	7259	7040	0.245	0.315	0.40722	0.245	0.315	0.40722	49	63	79
7270-7469	7180-7379	6961-7160	7369	7279	7060	0.26	0.31	0.3866	0.26	0.31	0.3866	52	62	75
7290-7489	7200-7399	6981-7180	7389	7299	7080	0.26	0.31	0.36598	0.26	0.31	0.36598	52	62	71
7310-7509	7220-7437	7001-7200	7409	7319	7100	0.27	0.28	0.36082	0.27	0.28	0.36082	54	56	70
7330-7532	7240-7457	7021-7220	7429	7339	7122	0.28	0.285	0.3401	0.28	0.285	0.3401	56	57	67
7350-7561	7260-7477	7041-7240	7449	7359	7142	0.295	0.32	0.29442	0.295	0.32	0.29442	59	64	58
7370-7581	7280-7497	7061-7260	7469	7379	7162	0.345	0.34	0.25888	0.345	0.34	0.25888	69	68	51
7390-7601	7300-7517	7081-7280	7489	7399	7182	0.35	0.355	0.23858	0.35	0.355	0.23858	70	71	47
7410-7621	7320-7537	7101-7300	7509	7437	7202	0.315	0.335	0.25381	0.315	0.335	0.25381	63	67	50
7430-7641	7340-7557	7121-7320	7532	7457	7220	0.315	0.325	0.255	0.315	0.325	0.255	63	65	51
7450-7661	7360-7577	7141-7340	7561	7477	7240	0.31	0.32	0.25	0.31	0.32	0.25	62	64	50
7470-7681	7380-7597	7161-7360	7581	7497	7260	0.335	0.345	0.265	0.335	0.345	0.265	67	69	53
7490-7701	7400-7617	7181-7380	7601	7517	7280	0.355	0.345	0.255	0.355	0.345	0.255	71	69	51
7510-7721	7438-7637	7201-7400	7621	7537	7299	0.36	0.365	0.26396	0.36	0.365	0.26396	72	73	52
7533-7741	7458-7657	7221-7420	7641	7557	7319	0.355	0.37	0.28426	0.355	0.37	0.28426	71	74	56
7562-7761	7478-7677	7241-7440	7661	7577	7339	0.355	0.38	0.3198	0.355	0.38	0.3198	71	76	63
7582-7781	7498-7697	7261-7460	7681	7597	7359	0.34	0.37	0.32995	0.34	0.37	0.32995	68	74	65
7602-7801	7518-7720	7281-7480	7701	7617	7379	0.325	0.395	0.3198	0.325	0.395	0.3198	65	79	63
7622-7821	7538-7740	7301-7500	7721	7637	7402	0.36	0.43	0.33503	0.36	0.43	0.33503	72	86	66
7642-7850	7558-7760	7321-7520	7741	7657	7422	0.345	0.42	0.33503	0.345	0.42	0.33503	69	84	66
7662-7870	7578-7780	7341-7540	7761	7677	7442	0.36	0.44	0.36041	0.36	0.44	0.36041	72	88	71
7682-7890	7598-7800	7361-7560	7781	7697	7462	0.335	0.41	0.3401	0.335	0.41	0.3401	67	82	67
7702-7910	7618-7820	7381-7580	7801	7720	7482	0.315	0.395	0.36041	0.315	0.395	0.36041	63	79	71
7722-7930	7638-7840	7401-7600	7821	7740	7500	0.34	0.41	0.375	0.34	0.41	0.375	68	82	75
7742-7950	7658-7860	7421-7620	7850	7760	7520	0.355	0.41	0.415	0.355	0.41	0.415	71	82	83
7762-7970	7678-7880	7441-7640	7870	7780	7540	0.37	0.385	0.405	0.37	0.385	0.405	74	77	81
7782-7990	7698-7900	7461-7660	7890	7800	7558	0.355	0.405	0.39796	0.355	0.405	0.39796	71	81	78
7802-8010	7721-7920	7481-7680	7910	7820	7576	0.38	0.385	0.41361	0.38	0.385	0.41361	76	77	79
7822-8030	7741-7949	7501-7700	7930	7840	7596	0.365	0.36	0.39267	0.365	0.36	0.39267	73	72	75
7851-8050	7761-7969	7521-7720	7950	7860	7616	0.39	0.375	0.38743	0.39	0.375	0.38743	78	75	74
7871-8070	7781-7989	7541-7740	7970	7880	7636	0.365	0.345	0.3822	0.365	0.345	0.3822	73	69	73
7891-8090	7801-8009	7561-7760	7990	7900	7656	0.355	0.33	0.39267	0.355	0.33	0.39267	71	66	75
7911-8110	7821-8029	7581-7780	8010	7920	7685	0.36	0.345	0.3822	0.36	0.345	0.3822	72	69	73
7931-8130	7841-8049	7601-7800	8030	7949	7705	0.37	0.315	0.37696	0.37	0.315	0.37696	74	63	72
7951-8150	7861-8069	7621-7820	8050	7969	7725	0.34	0.29	0.35079	0.34	0.29	0.35079	68	58	67
7971-8170	7881-8089	7641-7840	8070	7989	7745	0.305	0.29	0.35602	0.305	0.29	0.35602	61	58	68
7991-8190	7901-8109	7661-7860	8090	8009	7763	0.325	0.295	0.36923	0.325	0.295	0.36923	65	59	72
8011-8210	7921-8129	7681-7880	8110	8029	7780	0.335	0.285	0.355	0.335	0.285	0.355	67	57	71
8031-8230	7950-8149	7701-7900	8130	8049	7799	0.33	0.265	0.35025	0.33	0.265	0.35025	66	53	69
8051-8250	7970-8169	7721-7920	8150	8069	7816	0.29	0.23	0.34555	0.29	0.23	0.34555	58	46	66
8071-8273	7990-8189	7741-7940	8170	8089	7836	0.285	0.245	0.32461	0.285	0.245	0.32461	57	49	62
8091-8293	8010-8209	7761-7960	8190	8109	7856	0.31	0.27	0.31937	0.31	0.27	0.31937	62	54	61
8111-8313	8030-8238	7781-7980	8210	8129	7876	0.345	0.29	0.32984	0.345	0.29	0.32984	69	58	63
8131-8333	8050-8258	7801-8000	8230	8149	7896	0.32	0.325	0.30366	0.32	0.325	0.30366	64	65	58
8151-8359	8070-8278	7821-8020	8250	8169	7925	0.355	0.365	0.28272	0.355	0.365	0.28272	71	73	54
8171-8379	8090-8298	7841-8040	8273	8189	7945	0.37	0.335	0.27749	0.37	0.335	0.27749	74	67	53
8191-8399	8110-8318	7861-8060	8293	8209	7965	0.345	0.32	0.28796	0.345	0.32	0.28796	69	64	55
8211-8419	8130-8338	7881-8080	8313	8238	7985	0.34	0.305	0.29843	0.34	0.305	0.29843	68	61	57
8231-8439	8150-8358	7901-8100	8333	8258	8003	0.35	0.315	0.2732	0.35	0.315	0.2732	70	63	53
8251-8459	8170-8378	7921-8120	8359	8278	8020	0.36	0.325	0.27	0.36	0.325	0.27	72	65	54
8274-8479	8190-8398	7941-8140	8379	8298	8040	0.355	0.305	0.27	0.355	0.305	0.27	71	61	54
8294-8499	8210-8418	7961-8160	8399	8318	8060	0.325	0.28	0.295	0.325	0.28	0.295	65	56	59
8314-8519	8239-8438	7981-8180	8419	8338	8080	0.29	0.27	0.27	0.29	0.27	0.27	58	54	54
8334-8539	8259-8461	8001-8200	8439	8358	8096	0.29	0.265	0.28796	0.29	0.265	0.28796	58	53	55
8360-8559	8279-8481	8021-8220	8459	8378	8116	0.315	0.255	0.29319	0.315	0.255	0.29319	63	51	56
8380-8579	8299-8501	8041-8240	8479	8398	8136	0.335	0.26	0.29319	0.335	0.26	0.29319	67	52	56
8400-8599	8319-8521	8061-8260	8499	8418	8156	0.325	0.255	0.28272	0.325	0.255	0.28272	65	51	54
8420-8619	8339-8541	8081-8280	8519	8438	8176	0.31	0.26	0.26702	0.31	0.26	0.26702	62	52	51
8440-8639	8359-8561	8101-8300	8539	8461	8205	0.315	0.27	0.28796	0.315	0.27	0.28796	63	54	55
8460-8659	8379-8581	8121-8320	8559	8481	8225	0.335	0.3	0.26702	0.335	0.3	0.26702	67	60	51
8480-8679	8399-8601	8141-8340	8579	8501	8245	0.32	0.325	0.25131	0.32	0.325	0.25131	64	65	48
8500-8699	8419-8621	8161-8360	8599	8521	8265	0.34	0.34	0.2199	0.34	0.34	0.2199	68	68	42
8520-8719	8439-8641	8181-8380	8619	8541	8285	0.335	0.31	0.23037	0.335	0.31	0.23037	67	62	44
8540-8739	8462-8661	8201-8400	8639	8561	8300	0.305	0.275	0.26	0.305	0.275	0.26	61	55	52
8560-8759	8482-8681	8221-8420	8659	8581	8319	0.255	0.24	0.25888	0.255	0.24	0.25888	51	48	51
8580-8779	8502-8701	8241-8440	8679	8601	8339	0.24	0.25	0.25381	0.24	0.25	0.25381	48	50	50
8600-8799	8522-8721	8261-8460	8699	8621	8359	0.25	0.24	0.24873	0.25	0.24	0.24873	50	48	49
8620-8819	8542-8741	8281-8480	8719	8641	8379	0.25	0.265	0.26396	0.25	0.265	0.26396	50	53	52
8640-8839	8562-8761	8301-8500	8739	8661	8399	0.26	0.25	0.26396	0.26	0.25	0.26396	52	50	52
8660-8859	8582-8781	8321-8520	8759	8681	8422	0.235	0.235	0.27411	0.235	0.235	0.27411	47	47	54
8680-8879	8602-8801	8341-8540	8779	8701	8442	0.255	0.23	0.30457	0.255	0.23	0.30457	51	46	60
8700-8899	8622-8821	8361-8560	8799	8721	8462	0.23	0.23	0.3198	0.23	0.23	0.3198	46	46	63
8720-8919	8642-8841	8381-8580	8819	8741	8482	0.23	0.25	0.3198	0.23	0.25	0.3198	46	50	63
8740-8939	8662-8861	8401-8600	8839	8761	8502	0.26	0.3	0.27411	0.26	0.3	0.27411	52	60	54
8760-8959	8682-8881	8421-8620	8859	8781	8520	0.275	0.305	0.25	0.275	0.305	0.25	55	61	50
8780-8979	8702-8901	8441-8640	8879	8801	8540	0.255	0.3	0.265	0.255	0.3	0.265	51	60	53
8800-8999	8722-8921	8461-8660	8899	8821	8560	0.24	0.285	0.265	0.24	0.285	0.265	48	57	53
8820-9019	8742-8941	8481-8680	8919	8841	8580	0.235	0.29	0.28	0.235	0.29	0.28	47	58	56
8840-9039	8762-8961	8501-8700	8939	8861	8600	0.21	0.325	0.3	0.21	0.325	0.3	42	65	60
8860-9059	8782-8981	8521-8720	8959	8881	8620	0.225	0.32	0.285	0.225	0.32	0.285	45	64	57
8880-9079	8802-9001	8541-8740	8979	8901	8640	0.23	0.31	0.255	0.23	0.31	0.255	46	62	51
8900-9099	8822-9021	8561-8760	8999	8921	8660	0.215	0.315	0.24	0.215	0.315	0.24	43	63	48
8920-9119	8842-9044	8581-8780	9019	8941	8680	0.22	0.31	0.235	0.22	0.31	0.235	44	62	47
8940-9145	8862-9064	8601-8800	9039	8961	8700	0.205	0.285	0.29	0.205	0.285	0.29	41	57	58
8960-9165	8882-9084	8621-8820	9059	8981	8720	0.2	0.295	0.305	0.2	0.295	0.305	40	59	61
8980-9185	8902-9107	8641-8840	9079	9001	8740	0.205	0.32	0.265	0.205	0.32	0.265	41	64	53
9000-9205	8922-9127	8661-8860	9099	9021	8760	0.225	0.365	0.265	0.225	0.365	0.265	45	73	53
9020-9225	8942-9147	8681-8880	9119	9044	8780	0.245	0.35	0.24	0.245	0.35	0.24	49	70	48
9040-9245	8962-9167	8701-8900	9145	9064	8800	0.275	0.35	0.245	0.275	0.35	0.245	55	70	49
9060-9265	8982-9187	8721-8920	9165	9084	8819	0.295	0.35	0.27411	0.295	0.35	0.27411	59	70	54
9080-9285	9002-9207	8741-8940	9185	9107	8839	0.28	0.35	0.27411	0.28	0.35	0.27411	56	70	54
9100-9305	9022-9227	8761-8960	9205	9127	8859	0.3	0.355	0.28426	0.3	0.355	0.28426	60	71	56
9120-9325	9045-9247	8781-8980	9225	9147	8879	0.295	0.365	0.28934	0.295	0.365	0.28934	59	73	57
9146-9345	9065-9267	8801-9000	9245	9167	8896	0.32	0.345	0.24084	0.32	0.345	0.24084	64	69	46
9166-9365	9088-9290	8821-9020	9265	9187	8919	0.31	0.34	0.25131	0.31	0.34	0.25131	62	68	48
9186-9385	9108-9310	8841-9040	9285	9207	8939	0.325	0.33	0.26702	0.325	0.33	0.26702	65	66	51
9206-9405	9128-9330	8861-9060	9305	9227	8959	0.325	0.305	0.29319	0.325	0.305	0.29319	65	61	56
9226-9425	9148-9350	8881-9080	9325	9247	8979	0.32	0.28	0.31937	0.32	0.28	0.31937	64	56	61
9246-9445	9168-9370	8901-9100	9345	9267	9005	0.29	0.255	0.30366	0.29	0.255	0.30366	58	51	58
9266-9465	9188-9390	8921-9120	9365	9290	9023	0.26	0.24	0.30928	0.26	0.24	0.30928	52	48	60
9286-9485	9208-9410	8941-9140	9385	9310	9043	0.27	0.225	0.30928	0.27	0.225	0.30928	54	45	60
9306-9505	9228-9430	8961-9160	9405	9330	9063	0.26	0.21	0.30928	0.26	0.21	0.30928	52	42	60
9326-9525	9248-9450	8981-9180	9425	9350	9083	0.255	0.185	0.30928	0.255	0.185	0.30928	51	37	60
9346-9545	9268-9470	9001-9200	9445	9370	9100	0.225	0.19	0.32	0.225	0.19	0.32	45	38	64
9366-9565	9291-9490	9021-9220	9465	9390	9120	0.22	0.185	0.295	0.22	0.185	0.295	44	37	59
9386-9585	9311-9510	9041-9240	9485	9410	9139	0.19	0.185	0.30964	0.19	0.185	0.30964	38	37	61
9406-9605	9331-9530	9061-9260	9505	9430	9159	0.19	0.2	0.29442	0.19	0.2	0.29442	38	40	58
9426-9625	9351-9550	9081-9280	9525	9450	9179	0.2	0.22	0.27919	0.2	0.22	0.27919	40	44	55
9446-9645	9371-9570	9101-9300	9545	9470	9199	0.185	0.25	0.28426	0.185	0.25	0.28426	37	50	56
9466-9665	9391-9590	9121-9320	9565	9490	9219	0.205	0.25	0.25888	0.205	0.25	0.25888	41	50	51
9486-9685	9411-9610	9141-9340	9585	9510	9242	0.205	0.25	0.25381	0.205	0.25	0.25381	41	50	50
9506-9705	9431-9630	9161-9360	9605	9530	9262	0.2	0.255	0.24365	0.2	0.255	0.24365	40	51	48
9526-9725	9451-9650	9181-9380	9625	9550	9282	0.22	0.255	0.23858	0.22	0.255	0.23858	44	51	47
9546-9745	9471-9670	9201-9400	9645	9570	9302	0.22	0.235	0.23858	0.22	0.235	0.23858	44	47	47
9566-9765	9491-9690	9221-9420	9665	9590	9322	0.23	0.23	0.24365	0.23	0.23	0.24365	46	46	48
9586-9785	9511-9710	9241-9440	9685	9610	9340	0.24	0.21	0.23	0.24	0.21	0.23	48	42	46
9606-9805	9531-9730	9261-9460	9705	9630	9360	0.23	0.195	0.22	0.23	0.195	0.22	46	39	44
9626-9825	9551-9750	9281-9480	9725	9650	9380	0.205	0.18	0.245	0.205	0.18	0.245	41	36	49
9646-9845	9571-9770	9301-9500	9745	9670	9400	0.215	0.165	0.23	0.215	0.165	0.23	43	33	46
9666-9865	9591-9790	9321-9520	9765	9690	9420	0.225	0.165	0.245	0.225	0.165	0.245	45	33	49
9686-9885	9611-9810	9341-9540	9785	9710	9440	0.22	0.165	0.255	0.22	0.165	0.255	44	33	51
9706-9905	9631-9830	9361-9560	9805	9730	9460	0.225	0.145	0.245	0.225	0.145	0.245	45	29	49
9726-9925	9651-9850	9381-9580	9825	9750	9480	0.19	0.15	0.24	0.19	0.15	0.24	38	30	48
9746-9945	9671-9870	9401-9600	9845	9770	9500	0.19	0.165	0.23	0.19	0.165	0.23	38	33	46
9766-9965	9691-9890	9421-9620	9865	9790	9520	0.18	0.17	0.225	0.18	0.17	0.225	36	34	45
9786-9985	9711-9910	9441-9640	9885	9810	9540	0.21	0.175	0.22	0.21	0.175	0.22	42	35	44
9806-10005	9731-9930	9461-9660	9905	9830	9560	0.195	0.15	0.205	0.195	0.15	0.205	39	30	41
9826-10025	9751-9950	9481-9680	9925	9850	9580	0.185	0.145	0.165	0.185	0.145	0.165	37	29	33
9846-10045	9771-9970	9501-9700	9945	9870	9600	0.185	0.125	0.165	0.185	0.125	0.165	37	25	33
9866-10065	9791-9990	9521-9720	9965	9890	9620	0.16	0.125	0.17	0.16	0.125	0.17	32	25	34
9886-10085	9811-10010	9541-9740	9985	9910	9640	0.17	0.155	0.155	0.17	0.155	0.155	34	31	31
9906-10105	9831-10030	9561-9760	10005	9930	9660	0.185	0.18	0.16	0.185	0.18	0.16	37	36	32
9926-10125	9851-10050	9581-9780	10025	9950	9680	0.2	0.195	0.15	0.2	0.195	0.15	40	39	30
9946-10145	9871-10070	9601-9800	10045	9970	9700	0.22	0.2	0.155	0.22	0.2	0.155	44	40	31
9966-10165	9891-10090	9621-9820	10065	9990	9720	0.22	0.195	0.15	0.22	0.195	0.15	44	39	30
9986-10185	9911-10110	9641-9840	10085	10010	9740	0.195	0.18	0.17	0.195	0.18	0.17	39	36	34
10006-10205	9931-10130	9661-9860	10105	10030	9760	0.21	0.225	0.18	0.21	0.225	0.18	42	45	36
10026-10225	9951-10150	9681-9880	10125	10050	9780	0.22	0.255	0.18	0.22	0.255	0.18	44	51	36
10046-10245	9971-10170	9701-9900	10145	10070	9800	0.23	0.295	0.17	0.23	0.295	0.17	46	59	34
10066-10265	9991-10190	9721-9920	10165	10090	9820	0.255	0.31	0.155	0.255	0.31	0.155	51	62	31
10086-10285	10011-10210	9741-9940	10185	10110	9840	0.25	0.29	0.15	0.25	0.29	0.15	50	58	30
10106-10305	10031-10233	9761-9960	10205	10130	9860	0.23	0.275	0.16	0.23	0.275	0.16	46	55	32
10126-10325	10051-10256	9781-9980	10225	10150	9880	0.245	0.275	0.18	0.245	0.275	0.18	49	55	36
10146-10345	10071-10276	9801-10000	10245	10170	9900	0.26	0.29	0.185	0.26	0.29	0.185	52	58	37
10166-10365	10091-10296	9821-10020	10265	10190	9920	0.265	0.315	0.21	0.265	0.315	0.21	53	63	42
10186-10385	10111-10316	9841-10040	10285	10210	9940	0.26	0.355	0.2	0.26	0.355	0.2	52	71	40
10206-10405	10131-10336	9861-10060	10305	10233	9960	0.27	0.37	0.2	0.27	0.37	0.2	54	74	40
10226-10425	10151-10356	9881-10080	10325	10256	9980	0.3	0.395	0.235	0.3	0.395	0.235	60	79	47
10246-10445	10171-10376	9901-10100	10345	10276	10000	0.31	0.37	0.24	0.31	0.37	0.24	62	74	48
10266-10465	10191-10396	9921-10120	10365	10296	10020	0.3	0.365	0.28	0.3	0.365	0.28	60	73	56
10286-10485	10211-10416	9941-10140	10385	10316	10040	0.285	0.37	0.305	0.285	0.37	0.305	57	74	61
10306-10505	10234-10451	9961-10160	10405	10336	10060	0.305	0.385	0.32	0.305	0.385	0.32	61	77	64
10326-10531	10257-10471	9981-10180	10425	10356	10080	0.305	0.385	0.325	0.305	0.385	0.325	61	77	65
10346-10551	10277-10491	10001-10200	10445	10376	10100	0.29	0.39	0.35	0.29	0.39	0.35	58	78	70
10366-10571	10297-10511	10021-10220	10465	10396	10120	0.315	0.39	0.345	0.315	0.39	0.345	63	78	69
10386-10591	10317-10531	10041-10240	10485	10416	10140	0.345	0.39	0.335	0.345	0.39	0.335	69	78	67
10406-10611	10337-10551	10061-10260	10505	10451	10160	0.34	0.365	0.345	0.34	0.365	0.345	68	73	69
10426-10631	10357-10571	10081-10280	10531	10471	10180	0.345	0.34	0.34	0.345	0.34	0.34	69	68	68
10446-10651	10377-10591	10101-10300	10551	10491	10200	0.345	0.35	0.375	0.345	0.35	0.375	69	70	75
10466-10671	10397-10623	10121-10320	10571	10511	10220	0.345	0.34	0.37	0.345	0.34	0.37	69	68	74
10486-10691	10417-10652	10141-10340	10591	10531	10240	0.37	0.365	0.36	0.37	0.365	0.36	74	73	72
10506-10711	10452-10678	10161-10360	10611	10551	10260	0.4	0.365	0.365	0.4	0.365	0.365	80	73	73
10532-10731	10472-10698	10181-10380	10631	10571	10279	0.4	0.355	0.36548	0.4	0.355	0.36548	80	71	72
10552-10751	10492-10763	10201-10400	10651	10591	10299	0.405	0.36	0.35025	0.405	0.36	0.35025	81	72	69
10572-10771	10512-10783	10221-10420	10671	10623	10319	0.405	0.36	0.35533	0.405	0.36	0.35533	81	72	70
10592-10830	10532-10803	10241-10440	10691	10652	10339	0.4	0.375	0.35533	0.4	0.375	0.35533	80	75	70
10612-10850	10552-10823	10261-10460	10711	10678	10359	0.445	0.405	0.36548	0.445	0.405	0.36548	89	81	72
10632-10870	10572-10846	10281-10480	10731	10698	10382	0.43	0.4	0.36548	0.43	0.4	0.36548	86	80	72
10652-10890	10592-10866	10301-10500	10751	10763	10402	0.44	0.395	0.35025	0.44	0.395	0.35025	88	79	69
10672-10910	10624-10886	10321-10520	10771	10783	10422	0.475	0.425	0.3401	0.475	0.425	0.3401	95	85	67
10692-10930	10653-10906	10341-10540	10830	10803	10442	0.465	0.405	0.36041	0.465	0.405	0.36041	93	81	71
10712-10950	10679-10926	10361-10560	10850	10823	10462	0.425	0.395	0.36548	0.425	0.395	0.36548	85	79	72
10732-10970	10699-10946	10381-10580	10870	10846	10477	0.425	0.4	0.3866	0.425	0.4	0.3866	85	80	75
10752-10990	10764-10966	10401-10600	10890	10866	10497	0.44	0.365	0.3866	0.44	0.365	0.3866	88	73	75
10772-11010	10784-10995	10421-10620	10910	10886	10517	0.445	0.365	0.36598	0.445	0.365	0.36598	89	73	71
10831-11030	10804-11021	10441-10640	10930	10906	10537	0.42	0.355	0.40206	0.42	0.355	0.40206	84	71	78
10851-11050	10824-11044	10461-10660	10950	10926	10548	0.37	0.31	0.41143	0.37	0.31	0.41143	74	62	72
10871-11070	10847-11070	10481-10680	10970	10946	10558	0.34	0.315	0.4129	0.34	0.315	0.4129	68	63	64
10891-11090	10867-11090	10501-10700	10990	10966	10574	0.305	0.32	0.42222	0.305	0.32	0.42222	61	64	57
10911-11110	10887-11110	10521-10720	11010	10995	10589	0.28	0.335	0.4	0.28	0.335	0.4	56	67	50
10931-11130	10907-11142	10541-10740	11030	11021	10609	0.29	0.35	0.408	0.29	0.35	0.408	58	70	51
10951-11150	10927-11162	10561-10760	11050	11044	10629	0.32	0.39	0.44	0.32	0.39	0.44	64	78	55
10971-11185	10947-11182	10581-10780	11070	11070	10715	0.34	0.41	0.44275	0.34	0.41	0.44275	68	82	58
10991-11205	10967-11202	10601-10800	11090	11090	10735	0.335	0.45	0.41985	0.335	0.45	0.41985	67	90	55
11011-11228	10996-11222	10621-10820	11110	11110	10755	0.325	0.44	0.46565	0.325	0.44	0.46565	65	88	61
11031-11248	11022-11242	10641-10840	11130	11142	10775	0.325	0.435	0.47328	0.325	0.435	0.47328	65	87	62
11051-11268	11045-11262	10661-10860	11150	11162	10785	0.365	0.465	0.46	0.365	0.465	0.46	73	93	69
11071-11288	11071-11289	10681-10880	11185	11182	10795	0.39	0.455	0.42941	0.39	0.455	0.42941	78	91	73
11091-11308	11091-11309	10701-10900	11205	11202	10805	0.415	0.435	0.4	0.415	0.435	0.4	83	87	76
11111-11328	11111-11329	10721-10920	11228	11222	10820	0.38	0.415	0.4	0.38	0.415	0.4	76	83	80
11131-11348	11143-11357	10741-10940	11248	11242	10840	0.38	0.4	0.4	0.38	0.4	0.4	76	80	80
11151-11375	11163-11380	10761-10960	11268	11262	10860	0.34	0.375	0.39	0.34	0.375	0.39	68	75	78
11186-11395	11183-11400	10781-10980	11288	11289	10880	0.29	0.37	0.38	0.29	0.37	0.38	58	74	76
11206-11423	11203-11420	10801-11000	11308	11309	10893	0.255	0.34	0.38919	0.255	0.34	0.38919	51	68	72
11229-11444	11223-11440	10821-11020	11328	11329	10913	0.25	0.33	0.39459	0.25	0.33	0.39459	50	66	73
11249-11464	11243-11460	10841-11040	11348	11357	10933	0.235	0.295	0.38919	0.235	0.295	0.38919	47	59	72
11269-11486	11263-11487	10861-11060	11375	11380	10953	0.21	0.27	0.37838	0.21	0.27	0.37838	42	54	70
11289-11512	11290-11509	10881-11080	11395	11400	10973	0.195	0.26	0.42703	0.195	0.26	0.42703	39	52	79
11309-11533	11310-11529	10901-11100	11423	11420	11006	0.19	0.25	0.43407	0.19	0.25	0.43407	38	50	79
11329-11553	11330-11551	10921-11120	11444	11440	11026	0.2	0.21	0.45604	0.2	0.21	0.45604	40	42	83
11349-11577	11358-11571	10941-11140	11464	11460	11046	0.195	0.2	0.44505	0.195	0.2	0.44505	39	40	81
11376-11597	11381-11591	10961-11160	11486	11487	11066	0.195	0.18	0.4011	0.195	0.18	0.4011	39	36	73
11396-11622	11401-11612	10981-11180	11512	11509	11086	0.195	0.165	0.3956	0.195	0.165	0.3956	39	33	72
11424-11650	11421-11632	11001-11200	11533	11529	11102	0.195	0.16	0.39086	0.195	0.16	0.39086	39	32	77
11445-11670	11441-11653	11021-11220	11553	11551	11120	0.165	0.14	0.36598	0.165	0.14	0.36598	33	28	71
11465-11690	11461-11674	11041-11240	11577	11571	11139	0.165	0.15	0.32461	0.165	0.15	0.32461	33	30	62
11487-11712	11488-11705	11061-11260	11597	11591	11159	0.145	0.135	0.34031	0.145	0.135	0.34031	29	27	65
11513-11733	11510-11725	11081-11280	11622	11612	11176	0.145	0.125	0.2957	0.145	0.125	0.2957	29	25	55
11534-11753	11530-11752	11101-11300	11650	11632	11195	0.12	0.155	0.30159	0.12	0.155	0.30159	24	31	57
11554-11774	11552-11772	11121-11320	11670	11653	11218	0.115	0.16	0.26984	0.115	0.16	0.26984	23	32	51
11578-11795	11572-11794	11141-11340	11690	11674	11239	0.095	0.15	0.26882	0.095	0.15	0.26882	19	30	50
11598-11815	11592-11814	11161-11360	11712	11705	11257	0.095	0.155	0.26923	0.095	0.155	0.26923	19	31	49
11623-11836	11613-11836	11181-11380	11733	11725	11282	0.105	0.135	0.24176	0.105	0.135	0.24176	21	27	44
11651-11856	11633-11856	11201-11400	11753	11752	11302	0.09	0.125	0.23077	0.09	0.125	0.23077	18	25	42
11671-11876	11654-11876	11221-11420	11774	11772	11320	0.11	0.155	0.22951	0.11	0.155	0.22951	22	31	42
11691-11898	11675-11896	11241-11440	11795	11794	11341	0.13	0.17	0.24194	0.13	0.17	0.24194	26	34	45
11713-11918	11706-11917	11261-11460	11815	11814	11365	0.12	0.16	0.21505	0.12	0.16	0.21505	24	32	40
11734-11938	11726-11937	11281-11480	11836	11836	11382	0.11	0.195	0.20526	0.11	0.195	0.20526	22	39	39
11754-11958	11753-11958	11301-11500	11856	11856	11401	0.11	0.175	0.18617	0.11	0.175	0.18617	22	35	35
11775-11979	11773-11979	11321-11520	11876	11876	11423	0.105	0.19	0.17553	0.105	0.19	0.17553	21	38	33
11796-11999	11795-11999	11341-11540	11898	11896	11441	0.12	0.185	0.1746	0.12	0.185	0.1746	24	37	33
11816-12019	11815-12019	11361-11560	11918	11917	11458	0.125	0.185	0.1875	0.125	0.185	0.1875	25	37	36
11837-12040	11837-12039	11381-11580	11938	11937	11479	0.125	0.185	0.18229	0.125	0.185	0.18229	25	37	35
11857-12060	11857-12061	11401-11600	11958	11958	11500	0.145	0.195	0.19048	0.145	0.195	0.19048	29	39	36
11877-12082	11877-12081	11421-11620	11979	11979	11519	0.125	0.175	0.17277	0.125	0.175	0.17277	25	35	33
11899-12102	11897-12101	11441-11640	11999	11999	11540	0.12	0.165	0.16316	0.12	0.165	0.16316	24	33	31
11919-12122	11918-12121	11461-11660	12019	12019	11561	0.13	0.195	0.16842	0.13	0.195	0.16842	26	39	32
11939-12143	11938-12141	11481-11680	12040	12039	11580	0.13	0.175	0.18947	0.13	0.175	0.18947	26	35	36
11959-12163	11959-12163	11501-11700	12060	12061	11600	0.14	0.185	0.19681	0.14	0.185	0.19681	28	37	37
11980-12185	11980-12185	11521-11720	12082	12081	11620	0.165	0.18	0.21277	0.165	0.18	0.21277	33	36	40
12000-12209	12000-12205	11541-11740	12102	12101	11637	0.155	0.19	0.21196	0.155	0.19	0.21196	31	38	39
12020-12229	12020-12227	11561-11760	12122	12121	11656	0.145	0.18	0.19672	0.145	0.18	0.19672	29	36	36
12041-12255	12040-12266	11581-11780	12143	12141	11677	0.165	0.19	0.19126	0.165	0.19	0.19126	33	38	35
12061-12276	12062-12286	11601-11800	12163	12163	11699	0.145	0.185	0.21081	0.145	0.185	0.21081	29	37	39
12083-12296	12082-12306	11621-11820	12185	12185	11719	0.145	0.22	0.21081	0.145	0.22	0.21081	29	44	39
12103-12326	12102-12330	11641-11840	12209	12205	11744	0.15	0.22	0.20968	0.15	0.22	0.20968	30	44	39
12123-12347	12122-12350	11661-11860	12229	12227	11766	0.145	0.215	0.21505	0.145	0.215	0.21505	29	43	40
12144-12367	12144-12371	11681-11880	12255	12266	11784	0.145	0.22	0.20652	0.145	0.22	0.20652	29	44	38
12164-12387	12164-12396	11701-11900	12276	12286	11803	0.16	0.23	0.20321	0.16	0.23	0.20321	32	46	38
12186-12407	12186-12416	11721-11920	12296	12306	11823	0.14	0.225	0.20856	0.14	0.225	0.20856	28	45	39
12210-12427	12206-12436	11741-11940	12326	12330	11839	0.145	0.235	0.18325	0.145	0.235	0.18325	29	47	35
12230-12452	12228-12469	11761-11960	12347	12350	11858	0.16	0.255	0.19171	0.16	0.255	0.19171	32	51	37
12256-12473	12267-12492	11781-11980	12367	12371	11881	0.145	0.25	0.19689	0.145	0.25	0.19689	29	50	38
12277-12493	12287-12512	11801-12000	12387	12396	11901	0.15	0.285	0.15544	0.15	0.285	0.15544	30	57	30
12297-12514	12307-12542	11821-12020	12407	12416	11920	0.18	0.255	0.16754	0.18	0.255	0.16754	36	51	32
12327-12534	12331-12564	11841-12040	12427	12436	11942	0.175	0.26	0.17801	0.175	0.26	0.17801	35	52	34
12348-12554	12351-12586	11861-12060	12452	12469	11962	0.18	0.26	0.15707	0.18	0.26	0.15707	36	52	30
12368-12574	12372-12613	11881-12080	12473	12492	11979	0.195	0.26	0.15104	0.195	0.26	0.15104	39	52	29
12388-12595	12397-12634	11901-12100	12493	12512	11999	0.18	0.23	0.15183	0.18	0.23	0.15183	36	46	29
12408-12616	12417-12654	11921-12120	12514	12542	12021	0.17	0.225	0.13613	0.17	0.225	0.13613	34	45	26
12428-12636	12437-12676	11941-12140	12534	12564	12040	0.15	0.22	0.14508	0.15	0.22	0.14508	30	44	28
12453-12659	12470-12697	11961-12160	12554	12586	12060	0.16	0.215	0.13472	0.16	0.215	0.13472	32	43	26
12474-12682	12493-12718	11981-12180	12574	12613	12081	0.145	0.24	0.15625	0.145	0.24	0.15625	29	48	30
12494-12702	12513-12738	12001-12200	12595	12634	12102	0.145	0.225	0.18848	0.145	0.225	0.18848	29	45	36
12515-12724	12543-12758	12021-12220	12616	12654	12121	0.135	0.26	0.20207	0.135	0.26	0.20207	27	52	39
12535-12745	12565-12778	12041-12240	12636	12676	12140	0.125	0.265	0.1875	0.125	0.265	0.1875	25	53	36
12555-12765	12587-12799	12061-12260	12659	12697	12160	0.12	0.28	0.19271	0.12	0.28	0.19271	24	56	37
12575-12786	12614-12819	12081-12280	12682	12718	12179	0.125	0.28	0.18229	0.125	0.28	0.18229	25	56	35
12596-12806	12635-12840	12101-12300	12702	12738	12199	0.12	0.3	0.21354	0.12	0.3	0.21354	24	60	41
12617-12826	12657-12860	12121-12320	12724	12758	12219	0.13	0.29	0.22396	0.13	0.29	0.22396	26	58	43
12637-12848	12677-12881	12141-12340	12745	12778	12240	0.15	0.305	0.26042	0.15	0.305	0.26042	30	61	50
12660-12868	12698-12901	12161-12360	12765	12799	12260	0.15	0.3	0.26563	0.15	0.3	0.26563	30	60	51
12683-12891	12719-12921	12181-12380	12786	12819	12282	0.165	0.29	0.2487	0.165	0.29	0.2487	33	58	48
12703-12911	12739-12941	12201-12400	12806	12840	12302	0.175	0.285	0.22165	0.175	0.285	0.22165	35	57	43
12725-12932	12759-12961	12221-12420	12826	12860	12322	0.175	0.265	0.21649	0.175	0.265	0.21649	35	53	42
12746-12953	12779-12981	12241-12440	12848	12881	12341	0.2	0.27	0.21762	0.2	0.27	0.21762	40	54	42
12766-12974	12800-13001	12261-12460	12868	12901	12358	0.22	0.23	0.20745	0.22	0.23	0.20745	44	46	39
12787-12994	12820-13021	12281-12480	12891	12921	12374	0.225	0.225	0.22951	0.225	0.225	0.22951	45	45	42
12807-13015	12841-13045	12301-12500	12911	12941	12393	0.245	0.235	0.21081	0.245	0.235	0.21081	49	47	39
12827-13035	12861-13065	12321-12520	12932	12961	12414	0.24	0.275	0.23243	0.24	0.275	0.23243	48	55	43
12849-13056	12882-13085	12341-12540	12953	12981	12436	0.24	0.29	0.22703	0.24	0.29	0.22703	48	58	42
12869-13076	12902-13105	12361-12560	12974	13001	12461	0.225	0.29	0.22703	0.225	0.29	0.22703	45	58	42
12892-13097	12922-13125	12381-12580	12994	13021	12487	0.205	0.315	0.23497	0.205	0.315	0.23497	41	63	43
12912-13117	12942-13147	12401-12600	13015	13045	12506	0.21	0.34	0.24457	0.21	0.34	0.24457	42	68	45
12933-13137	12962-13167	12421-12620	13035	13065	12525	0.195	0.36	0.24176	0.195	0.36	0.24176	39	72	44
12954-13157	12982-13187	12441-12640	13056	13085	12543	0.195	0.355	0.25824	0.195	0.355	0.25824	39	71	47
12975-13177	13002-13209	12461-12660	13076	13105	12561	0.175	0.385	0.26738	0.175	0.385	0.26738	35	77	50
12995-13198	13026-13230	12481-12680	13097	13125	12579	0.16	0.38	0.26804	0.16	0.38	0.26804	32	76	52
13016-13218	13046-13250	12501-12700	13117	13147	12598	0.18	0.37	0.26702	0.18	0.37	0.26702	36	74	51
13036-13241	13066-13270	12521-12720	13137	13167	12620	0.2	0.36	0.26702	0.2	0.36	0.26702	40	72	51
13057-13261	13086-13290	12541-12740	13157	13187	12642	0.205	0.36	0.24084	0.205	0.36	0.24084	41	72	46
13077-13284	13106-13311	12561-12760	13177	13209	12661	0.225	0.36	0.25926	0.225	0.36	0.25926	45	72	49
13098-13304	13126-13341	12581-12780	13198	13230	12680	0.26	0.32	0.28272	0.26	0.32	0.28272	52	64	54
13118-13324	13148-13362	12601-12800	13218	13250	12702	0.265	0.285	0.27895	0.265	0.285	0.27895	53	57	53
13138-13344	13168-13382	12621-12820	13241	13270	12721	0.295	0.24	0.30729	0.295	0.24	0.30729	59	48	59
13158-13372	13188-13402	12641-12840	13261	13290	12740	0.28	0.245	0.31959	0.28	0.245	0.31959	56	49	62
13178-13392	13210-13422	12661-12860	13284	13311	12762	0.315	0.24	0.31443	0.315	0.24	0.31443	63	48	61
13199-13413	13231-13442	12681-12880	13304	13341	12782	0.32	0.245	0.30412	0.32	0.245	0.30412	64	49	59
13219-13433	13251-13462	12701-12900	13324	13362	12802	0.305	0.225	0.29949	0.305	0.225	0.29949	61	45	59
13242-13453	13271-13482	12721-12920	13344	13382	12821	0.29	0.205	0.28571	0.29	0.205	0.28571	58	41	56
13262-13473	13291-13502	12741-12940	13372	13402	12841	0.305	0.18	0.28061	0.305	0.18	0.28061	61	36	55
13285-13493	13312-13522	12761-12960	13392	13422	12860	0.33	0.17	0.25758	0.33	0.17	0.25758	66	34	51
13305-13515	13342-13542	12781-12980	13413	13442	12880	0.305	0.19	0.22222	0.305	0.19	0.22222	61	38	44
13325-13535	13363-13562	12801-13000	13433	13462	12900	0.285	0.195	0.21608	0.285	0.195	0.21608	57	39	43
13345-13555	13383-13582	12821-13020	13453	13482	12919	0.25	0.23	0.16923	0.25	0.23	0.16923	50	46	33
13373-13575	13403-13602	12841-13040	13473	13502	12939	0.25	0.2	0.15897	0.25	0.2	0.15897	50	40	31
13393-13597	13423-13637	12861-13060	13493	13522	12959	0.235	0.185	0.17949	0.235	0.185	0.17949	47	37	35
13414-13617	13443-13657	12881-13080	13515	13542	12979	0.22	0.205	0.20513	0.22	0.205	0.20513	44	41	40
13434-13637	13463-13677	12901-13100	13535	13562	12999	0.19	0.215	0.21026	0.19	0.215	0.21026	38	43	41
13454-13657	13483-13697	12921-13120	13555	13582	13015	0.18	0.23	0.20106	0.18	0.23	0.20106	36	46	38
13474-13677	13503-13717	12941-13140	13575	13602	13038	0.155	0.26	0.21925	0.155	0.26	0.21925	31	52	41
13494-13697	13523-13746	12961-13160	13597	13637	13058	0.115	0.27	0.22995	0.115	0.27	0.22995	23	54	43
13516-13717	13543-13766	12981-13180	13617	13657	13077	0.125	0.265	0.26344	0.125	0.265	0.26344	25	53	49
13536-13737	13563-13786	13001-13200	13637	13677	13096	0.115	0.255	0.27717	0.115	0.255	0.27717	23	51	51
13556-13757	13583-13806	13021-13220	13657	13697	13119	0.12	0.24	0.28804	0.12	0.24	0.28804	24	48	53
13576-13777	13603-13826	13041-13240	13677	13717	13141	0.1	0.25	0.28261	0.1	0.25	0.28261	20	50	52
13598-13814	13638-13846	13061-13260	13697	13746	13161	0.095	0.245	0.28261	0.095	0.245	0.28261	19	49	52
13618-13842	13658-13866	13081-13280	13717	13766	13182	0.095	0.24	0.26087	0.095	0.24	0.26087	19	48	48
13638-13862	13678-13886	13101-13300	13737	13786	13205	0.105	0.23	0.2623	0.105	0.23	0.2623	21	46	48
13658-13897	13698-13906	13121-13320	13757	13806	13222	0.125	0.22	0.25946	0.125	0.22	0.25946	25	44	48
13678-13917	13718-13926	13141-13340	13777	13826	13238	0.165	0.17	0.25967	0.165	0.17	0.25967	33	34	47
13698-13937	13747-13946	13161-13360	13814	13846	13258	0.18	0.16	0.25967	0.18	0.16	0.25967	36	32	47
13718-13957	13767-13966	13181-13380	13842	13866	13277	0.17	0.165	0.21978	0.17	0.165	0.21978	34	33	40
13738-13977	13787-13986	13201-13400	13862	13886	13297	0.18	0.185	0.20652	0.18	0.185	0.20652	36	37	38
13758-13997	13807-14009	13221-13420	13897	13906	13315	0.195	0.175	0.20745	0.195	0.175	0.20745	39	35	39
13778-14017	13827-14199	13241-13440	13917	13926	13345	0.195	0.18	0.19892	0.195	0.18	0.19892	39	36	37
13815-14037	13847-14219	13261-13460	13937	13946	13365	0.175	0.21	0.17204	0.175	0.21	0.17204	35	42	32
13843-14057	13867-14239	13281-13480	13957	13966	13385	0.18	0.205	0.15054	0.18	0.205	0.15054	36	41	28
13863-14077	13887-14268	13301-13500	13977	13986	13405	0.175	0.245	0.14973	0.175	0.245	0.14973	35	49	28
13898-14097	13907-14288	13321-13520	13997	14009	13422	0.15	0.26	0.14583	0.15	0.26	0.14583	30	52	28
13918-14117	13927-14308	13341-13540	14017	14199	13441	0.11	0.31	0.14646	0.11	0.31	0.14646	22	62	29
13938-14137	13947-14333	13361-13560	14037	14219	13461	0.105	0.33	0.13636	0.105	0.33	0.13636	21	66	27
13958-14157	13967-14353	13381-13580	14057	14239	13481	0.1	0.335	0.15152	0.1	0.335	0.15152	20	67	30
13978-14179	13987-14373	13401-13600	14077	14268	13501	0.115	0.325	0.16162	0.115	0.325	0.16162	23	65	32
13998-14199	14010-14393	13421-13620	14097	14288	13519	0.12	0.33	0.15464	0.12	0.33	0.15464	24	66	30
14018-14222	14200-14414	13441-13640	14117	14308	13538	0.165	0.345	0.16837	0.165	0.345	0.16837	33	69	33
14038-14246	14220-14435	13461-13660	14137	14333	13556	0.19	0.32	0.17277	0.19	0.32	0.17277	38	64	33
14058-14267	14249-14455	13481-13680	14157	14353	13576	0.195	0.315	0.19372	0.195	0.315	0.19372	39	63	37
14078-14287	14269-14475	13501-13700	14179	14373	13595	0.225	0.295	0.19474	0.225	0.295	0.19474	45	59	37
14098-14310	14289-14496	13521-13720	14199	14393	13615	0.27	0.29	0.23158	0.27	0.29	0.23158	54	58	44
14118-14335	14309-14537	13541-13740	14222	14414	13639	0.295	0.265	0.23158	0.295	0.265	0.23158	59	53	44
14138-14355	14334-14557	13561-13760	14246	14435	13664	0.31	0.245	0.23158	0.31	0.245	0.23158	62	49	44
14158-14375	14354-14604	13581-13780	14267	14455	13684	0.34	0.24	0.22105	0.34	0.24	0.22105	68	48	42
14180-14395	14374-14624	13601-13800	14287	14475	13705	0.32	0.27	0.2	0.32	0.27	0.2	64	54	38
14201-14415	14394-14644	13621-13820	14310	14496	13723	0.325	0.29	0.19588	0.325	0.29	0.19588	65	58	38
14223-14440	14415-14664	13641-13840	14335	14537	13743	0.32	0.27	0.18041	0.32	0.27	0.18041	64	54	35
14247-14460	14436-14684	13661-13860	14355	14557	13761	0.335	0.29	0.18593	0.335	0.29	0.18593	67	58	37
14268-14480	14456-14704	13681-13880	14375	14604	13781	0.36	0.3	0.1608	0.36	0.3	0.1608	72	60	32
14288-14501	14476-14725	13701-13900	14395	14624	13800	0.34	0.295	0.145	0.34	0.295	0.145	68	59	29
14311-14523	14497-14745	13721-13920	14415	14644	13820	0.325	0.285	0.1	0.325	0.285	0.1	65	57	20
14336-14543	14538-14766	13741-13940	14440	14664	13840	0.32	0.28	0.11	0.32	0.28	0.11	64	56	22
14356-14563	14558-14786	13761-13960	14460	14684	13860	0.28	0.29	0.115	0.28	0.29	0.115	56	58	23
14376-14583	14605-14806	13781-13980	14480	14704	13880	0.26	0.265	0.13	0.26	0.265	0.13	52	53	26
14396-14604	14625-14826	13801-14000	14501	14725	13899	0.29	0.24	0.14141	0.29	0.24	0.14141	58	48	28
14416-14625	14645-14847	13821-14020	14523	14745	13917	0.275	0.225	0.17617	0.275	0.225	0.17617	55	45	34
14441-14646	14665-14869	13841-14040	14543	14764	13937	0.24	0.23077	0.19171	0.24	0.23077	0.19171	48	45	37
14461-14666		13861-14060	14563		13957	0.205		0.21762	0.205		0.21762	41		42
14481-14686		13881-14080	14583		13972	0.185		0.24457	0.185		0.24457	37		45
14502-14707		13901-14100	14604		13994	0.195		0.26087	0.195		0.26087	39		48
14524-14737		13921-14120	14625		14016	0.195		0.27684	0.195		0.27684	39		49
14544-14757		13941-14140	14646		14036	0.2		0.25989	0.2		0.25989	40		46
14564-14788		13961-14160	14666		14056	0.235		0.27684	0.235		0.27684	47		49
14585-14808		13981-14180	14686		14084	0.245		0.27273	0.245		0.27273	49		48
14605-14828		14001-14200	14707		14103	0.235		0.25281	0.235		0.25281	47		45
14626-14849		14021-14220	14737		14128	0.22		0.24044	0.22		0.24044	44		44
14647-14870		14041-14240	14757		14148	0.25		0.25137	0.25		0.25137	50		46
14667-14891		14061-14260	14788		14167	0.26		0.22099	0.26		0.22099	52		40
14687-14911		14081-14280	14808		14183	0.25		0.23158	0.25		0.23158	50		44
14708-14931		14101-14300	14828		14203	0.255		0.22222	0.255		0.22222	51		42
14738-14952		14121-14320	14849		14218	0.24		0.23834	0.24		0.23834	48		46
14758-14972		14141-14340	14870		14238	0.205		0.24352	0.205		0.24352	41		47
14789-14993		14161-14360	14891		14260	0.18		0.22798	0.18		0.22798	36		44
14809-15013		14181-14380	14911		14279	0.175		0.21649	0.175		0.21649	35		42
14829-15033		14201-14400	14929		14300	0.17949		0.23316	0.17949		0.23316	35		45
14850-15033		14221-14420	14940		14323	0.19429		0.20725	0.19429		0.20725	34		40
		14241-14440			14343			0.17617			0.17617			34
		14261-14460			14361			0.18041			0.18041			35
		14281-14480			14381			0.15026			0.15026			29
		14301-14500			14401			0.15464			0.15464			30
		14321-14520			14417			0.1466			0.1466			28
		14341-14540			14437			0.13089			0.13089			25
		14361-14560			14457			0.15344			0.15344			29
		14381-14580			14478			0.18519			0.18519			35
		14401-14600			14497			0.18421			0.18421			35
		14421-14620			14523			0.20106			0.20106			38
		14441-14640			14545			0.22222			0.22222			42
		14461-14660			14563			0.22872			0.22872			43
		14481-14680			14583			0.24868			0.24868			47
		14501-14700			14602			0.24064			0.24064			45
		14521-14720			14619			0.22917			0.22917			44
		14541-14740			14639			0.21354			0.21354			41
		14561-14760			14660			0.18135			0.18135			35
		14581-14780			14680			0.15026			0.15026			29
		14601-14800			14702			0.16062			0.16062			31
		14621-14813			14715			0.17033			0.17033			31

## Sheet: Pi of Gene
Gene	Pi
	C. fenestrata/M. sculpturalis	E. Polynesia/M. strupigera	C. fenestrata/E. Polynesia
atp6	0.28078	0.29351	0.30289
atp8	0.26241	0.36508	0.38889
cox1	0.17769	0.16018	0.17804
cox2	0.26147	0.20179	0.22419
cox3	0.26564	0.22821	0.24936
cytb	0.25594	0.27034	0.27865
nad1	0.23258	0.24946	0.26471
nad2	0.39621	0.38369	0.3982
nad3	0.29023	0.32464	0.30747
nad4L	0.34066	0.38406	0.38462
nad4	0.30046	0.30184	0.28406
nad5	0.26874	0.27234	0.27768
nad6	0.36452	0.40461	0.40208
tRNAs	0.14428	0.20237	0.20831
rrnL	0.19953	0.25966	0.20978
rrnS	0.25452	0.27815	0.21053

## Sheet: partitionfinder style
Regions	Gene	Position
		C. fenestrata/M. sculpturalis	E. Polynesia/M. strupigera	C. fenestrata/E. Polynesia
PCGs	atp6	1-678	1-681	1-690
	atp8	679-855	682-867	691-846
	cox1	856-2418	868-2415	847-2391
	cox2	2419-3111	2416-3102	2392-3078
	cox3	3112-3909	3103-3897	3079-3870
	cytb	3910-5196	3898-5055	3871-5064
	nad1	5197-6132	5056-5991	5065-5997
	nad2	6133-7164	5992-7056	5998-7026
	nad3	7165-7518	7057-7413	7027-7377
	nad4L	7519-7800	7414-7707	7378-7653
	nad4	7801-9129	7708-9033	7654-8988
	nad5	9130-10782	9034-10722	8989-10638
	nad6	10783-11355	10723-11277	10639-11208
tRNAs	trnA	11356-11426	-	11209-11275
	trnC	11427-11499	11278-11347	11276-11339
	trnD	11500-11569	11348-11417	11340-11408
	trnE	11570-11646	11418-11489	11409-11473
	trnF	11647-11711	11490-11558	11474-11540
	trnG	11712-11777	11559-11625	11541-11608
	trnH	11778-11841	11626-11688	11609-11671
	trnI	11842-11908	11689-11758	11672-11740
	trnK	11909-11979	11759-11830	11741-11812
	trnL1	11980-12050	11831-11897	11813-11882
	trnL2	12051-12117	11898-11966	11883-11950
	trnM	12118-12184	-	11951-12016
	trnN	12185-12255	11967-12033	12017-12083
	trnP	12256-12330	12034-12099	12084-12149
	trnQ	12331-12396	12100-12167	12150-12217
	trnR	12397-12465	12168-12236	12218-12284
	trnS1	12466-12524	12237-12314	12285-12343
	trnS2	12525-12591	12315-12380	12344-12409
	trnT	12592-12656	12381-12453	12410-12480
	trnV	12657-12725	12454-12532	12481-12547
	trnW	12726-12791	12533-12606	12548-12614
	trnY	12792-12856	12607-12673	12615-12681
rRNAs	rrnL	12857-14201	12674-14020	12682-14007
	rrnS	14202-15033	14021-14869	14008-14813
Note The gene position of each pair of species after alignment and Concatenation.
