# Supplementary material for: Comparative Mitogenomic Analysis of Two Cuckoo Bees (Apoidea: Anthophila: Megachilidae) with Phylogenetic Implications
Source: Insects. 2021 Jan 5;12(1):29. doi: 10.3390/insects12010029 (PMC7824771; doi:10.3390/insects12010029)
Supplement: Supplementary file 1 [file insects-12-00029-s001.zip › Supplementary Files/Table S8 Saturation substitution tests for PCGs, rRNAs, and tRNAs of mitogenomes of Anthophila.xlsx]

## Sheet: sheet1
Pattern	Gene region	Iss	Iss.cSym	Psym	Iss.cAsym	Pasym
UnGblocks	1st codons	0.6364	0.8037	0	0.5969	0.0291
	2nd codons	0.5005	0.8037	0	0.5969	0
	3rd codons	0.9637	0.8037	0	0.5969	0
	1st and 2nd codons	0.559	0.8266	0	0.6121	0.0001
	All codons	0.6602	0.8444	0	0.6142	0
	rRNAs	1.1661	0.8003	0	0.5785	0
	tRNAs	0.8845	0.7851	0.0092	0.5511	0
Gblocks	1st codons	0.4582	0.8036	0	0.5926	0
	2nd codons	0.3098	0.8036	0	0.5926	0
	3rd codons	0.7576	0.8036	0	0.5926	0
	1st and 2nd codons	0.3778	0.8218	0	0.6114	0
	All codons	0.4748	0.8412	0	0.6137	0
	rRNAs	0.5587	0.7857	0	0.5526	0.6533
	tRNAs	0.3464	0.7726	0	0.5168	0
Notes Option for site inclusion, All sites; Iss, the index of substitution saturation; Iss.cSym, critical Iss based on a symmetrical tree; Iss.cASym, critical Iss based on an extreme asymmetrical tree; Psym & Pasym: Prob (two-tailed, <0.05) of a symmetrical tree and an extreme asymmetrical tree
